# Supplementary material for: Genome-derived insights into the biology of the hepatotoxic bloom-forming cyanobacterium Anabaena sp. strain 90
Source: BMC Genomics. 2012 Nov 13;13:613. doi: 10.1186/1471-2164-13-613 (PMC3542288; doi:10.1186/1471-2164-13-613)
Supplement: Additional file 1 — Table S1. Hypothetical proteins in the Anabaena sp. 90 genome. Hypothetical proteins with disrupted ORF are labelled in yellow. Table S2. Pseudogenes annotated from the Anabaena sp. 90 genome. Table S3. Summary of ISs identified in the Anabaena sp. 90 genome. Table S4. List of MITEs discovered in the Anabaena sp. 90 genome. The MITEs that disrupted chromosome ORFs by insertion are labelled in green. Table S5. RM system genes in the Anabaena sp. 90 genome. Table S6. Summary of transporter proteins in the Anabaena sp. 90 genome. Table S7. Two-component system genes annotated from the Anabaena sp. 90 genome. The two-component genes were classified as HK, RR and HR, representing histidine kinase, response regulator, and hybrid kinase, respectively. Pseudogenes with disrupted ORF are labelled in yellow. Table S8. Predicted metabolic pathways of Anabaena sp. 90. [file 1471-2164-13-613-S1.xls]

## Sheet: Table S1
TableS1 – Hypothetical proteins in the Anabaena sp. 90 genome. Hypothetical proteins with disruptive ORF are labelled in yellow.
replicon	start	end	locus_tag	type	protein name
ChromosomeI	2318	2635	ANA_C10003		hypothetical protein
ChromosomeI	2632	2994	ANA_C10004		hypothetical protein
ChromosomeI	3088	3402	ANA_C10005		hypothetical protein
ChromosomeI	4979	4758	ANA_C10010		hypothetical protein
ChromosomeI	5233	4979	ANA_C10011		hypothetical protein
ChromosomeI	11803	12063	ANA_C10016		hypothetical protein
ChromosomeI	12147	12467	ANA_C10017		hypothetical protein
ChromosomeI	29087	29923	ANA_C10028		hypothetical protein
ChromosomeI	37275	38219	ANA_C10034		hypothetical protein
ChromosomeI	40257	41402	ANA_C10036	unique	hypothetical protein
ChromosomeI	44776	46200	ANA_C10040	conserved	hypothetical protein
ChromosomeI	46384	46827	ANA_C10041		hypothetical protein
ChromosomeI	46824	47426	ANA_C10042		hypothetical protein
ChromosomeI	48498	48040	ANA_C10044		hypothetical protein
ChromosomeI	48721	50088	ANA_C10045	conserved	hypothetical protein
ChromosomeI	60658	60431	ANA_C10055		hypothetical protein
ChromosomeI	63523	62975	ANA_C10057	conserved	hypothetical protein
ChromosomeI	63660	63842	ANA_C10058		hypothetical protein
ChromosomeI	74925	74125	ANA_C10066	conserved	hypothetical protein
ChromosomeI	75497	74988	ANA_C10067	unique	hypothetical protein
ChromosomeI	76276	75596	ANA_C10068	unique	hypothetical protein
ChromosomeI	78815	79051	ANA_C10070		hypothetical protein
ChromosomeI	81132	81350	ANA_C10074		hypothetical protein
ChromosomeI	82287	81511	ANA_C10075	conserved	hypothetical protein
ChromosomeI	82826	82302	ANA_C10076	unique	hypothetical protein
ChromosomeI	84818	84075	ANA_C10078	conserved	hypothetical protein
ChromosomeI	94671	94841	ANA_C10086	unique	hypothetical protein
ChromosomeI	105158	106030	ANA_C10094		hypothetical protein
ChromosomeI	107570	107322	ANA_C10096	conserved	hypothetical protein
ChromosomeI	114515	115255	ANA_C10102		hypothetical protein
ChromosomeI	115259	116515	ANA_C10103		hypothetical protein
ChromosomeI	117006	116578	ANA_C10104	conserved	hypothetical protein
ChromosomeI	119433	118060	ANA_C10106	conserved	hypothetical protein
ChromosomeI	129977	129501	ANA_C10113		hypothetical protein
ChromosomeI	132390	132617	ANA_C10116	conserved	hypothetical protein
ChromosomeI	135196	135038	ANA_C10118	unique	hypothetical protein
ChromosomeI	142720	142532	ANA_C10125	unique	hypothetical protein
ChromosomeI	151344	149494	ANA_C10133	conserved	hypothetical protein
ChromosomeI	152486	152313	ANA_C10134	unique	hypothetical protein
ChromosomeI	159478	159110	ANA_C10137		hypothetical protein
ChromosomeI	163600	162185	ANA_C10140		hypothetical protein
ChromosomeI	166537	165215	ANA_C10142		hypothetical protein
ChromosomeI	171709	171287	ANA_C10148	conserved	hypothetical protein
ChromosomeI	181059	180268	ANA_C10156		hypothetical protein
ChromosomeI	185960	186196	ANA_C10161	unique	hypothetical protein
ChromosomeI	186190	186621	ANA_C10162	unique	hypothetical protein
ChromosomeI	197286	195883	ANA_C10171		hypothetical protein
ChromosomeI	199648	199022	ANA_C10173	conserved	hypothetical protein
ChromosomeI	199873	199754	ANA_C10174	unique	hypothetical protein
ChromosomeI	201578	201850	ANA_C10177		hypothetical protein
ChromosomeI	205440	205261	ANA_C10180	unique	hypothetical protein
ChromosomeI	205655	205527	ANA_C10181	unique	hypothetical protein
ChromosomeI	206188	205676	ANA_C10182	conserved	hypothetical protein
ChromosomeI	206806	206522	ANA_C10183		hypothetical protein
ChromosomeI	207085	207306	ANA_C10184		hypothetical protein
ChromosomeI	207647	207414	ANA_C10185		hypothetical protein
ChromosomeI	207958	207647	ANA_C10186		hypothetical protein
ChromosomeI	208360	207998	ANA_C10187		hypothetical protein
ChromosomeI	210117	210629	ANA_C10189		hypothetical protein
ChromosomeI	217044	218117	ANA_C10195	conserved	hypothetical protein
ChromosomeI	218204	218617	ANA_C10196	conserved	hypothetical protein
ChromosomeI	223434	222940	ANA_C10202	conserved	hypothetical protein
ChromosomeI	225638	225318	ANA_C10205		hypothetical protein
ChromosomeI	226199	225885	ANA_C10206		hypothetical protein
ChromosomeI	228808	229026	ANA_C10208		hypothetical protein
ChromosomeI	240610	240173	ANA_C10217	conserved	hypothetical protein
ChromosomeI	241919	242308	ANA_C10220		hypothetical protein
ChromosomeI	245574	246173	ANA_C10222		hypothetical protein
ChromosomeI	246553	247500	ANA_C10223	conserved	hypothetical protein
ChromosomeI	247911	248465	ANA_C10224	unique	hypothetical protein
ChromosomeI	257061	256273	ANA_C10230	conserved	hypothetical protein
ChromosomeI	272608	273513	ANA_C10240		hypothetical protein
ChromosomeI	274690	275475	ANA_C10242		hypothetical protein
ChromosomeI	284045	283830	ANA_C10252	unique	hypothetical protein
ChromosomeI	284868	284518	ANA_C10254		hypothetical protein
ChromosomeI	286115	285216	ANA_C10256	conserved	hypothetical protein
ChromosomeI	288581	288108	ANA_C10259		hypothetical protein
ChromosomeI	289330	288581	ANA_C10260		hypothetical protein
ChromosomeI	289575	290000	ANA_C10261		hypothetical protein
ChromosomeI	295053	293830	ANA_C10267	conserved	hypothetical protein
ChromosomeI	299153	298893	ANA_C10271	conserved	hypothetical protein
ChromosomeI	301207	301100	ANA_C10273	unique	hypothetical protein
ChromosomeI	303167	301347	ANA_C10274	conserved	hypothetical protein
ChromosomeI	303802	303485	ANA_C10275		hypothetical protein
ChromosomeI	304508	304278	ANA_C10278		hypothetical protein
ChromosomeI	304648	304941	ANA_C10279		hypothetical protein
ChromosomeI	310533	311951	ANA_C10284	conserved	hypothetical protein
ChromosomeI	312175	312471	ANA_C10285	unique	hypothetical protein
ChromosomeI	314686	315237	ANA_C10288		hypothetical protein
ChromosomeI	322726	322490	ANA_C10293	unique	hypothetical protein
ChromosomeI	326119	326643	ANA_C10296		hypothetical protein
ChromosomeI	327502	327074	ANA_C10297	unique	hypothetical protein
ChromosomeI	328081	327554	ANA_C10298		hypothetical protein
ChromosomeI	328490	328191	ANA_C10299	unique	hypothetical protein
ChromosomeI	328936	328580	ANA_C10300		hypothetical protein
ChromosomeI	329267	330265	ANA_C10301	conserved	hypothetical protein
ChromosomeI	330760	330392	ANA_C10302	unique	hypothetical protein
ChromosomeI	331253	330867	ANA_C10303		hypothetical protein
ChromosomeI	331811	331563	ANA_C10304	unique	hypothetical protein
ChromosomeI	332016	333230	ANA_C10305	unique	hypothetical protein
ChromosomeI	337972	338181	ANA_C10310	conserved	hypothetical protein
ChromosomeI	338432	338584	ANA_C10312		hypothetical protein
ChromosomeI	339054	338722	ANA_C10313	conserved	hypothetical protein
ChromosomeI	342721	344025	ANA_C10316		hypothetical protein
ChromosomeI	345251	345448	ANA_C10318		hypothetical protein
ChromosomeI	346832	347029	ANA_C10320		hypothetical protein
ChromosomeI	347116	347958	ANA_C10321	conserved	hypothetical protein
ChromosomeI	361010	361306	ANA_C10334	conserved	hypothetical protein
ChromosomeI	362885	363085	ANA_C10336		hypothetical protein
ChromosomeI	369638	369246	ANA_C10343	conserved	hypothetical protein
ChromosomeI	371226	370051	ANA_C10345	conserved	hypothetical protein
ChromosomeI	371417	371241	ANA_C10346	unique	hypothetical protein
ChromosomeI	379687	379436	ANA_C10352	unique	hypothetical protein
ChromosomeI	379860	379672	ANA_C10353	unique	hypothetical protein
ChromosomeI	380186	380055	ANA_C10354	unique	hypothetical protein
ChromosomeI	381035	380619	ANA_C10355	conserved	hypothetical protein
ChromosomeI	381529	381326	ANA_C10356		hypothetical protein
ChromosomeI	383254	382907	ANA_C10358	conserved	hypothetical protein
ChromosomeI	384139	383888	ANA_C10360	unique	hypothetical protein
ChromosomeI	384411	384220	ANA_C10361	unique	hypothetical protein
ChromosomeI	385505	384546	ANA_C10362	conserved	hypothetical protein
ChromosomeI	387155	387412	ANA_C10364		hypothetical protein
ChromosomeI	390364	390741	ANA_C10367	conserved	hypothetical protein
ChromosomeI	393774	392677	ANA_C10369	conserved	hypothetical protein
ChromosomeI	393957	393826	ANA_C10370	unique	hypothetical protein
ChromosomeI	404962	406305	ANA_C10379	unique	hypothetical protein
ChromosomeI	408970	409569	ANA_C10382		hypothetical protein
ChromosomeI	410372	409884	ANA_C10383		hypothetical protein
ChromosomeI	412423	411863	ANA_C10385		hypothetical protein
ChromosomeI	414652	414176	ANA_C10388	conserved	hypothetical protein
ChromosomeI	415313	415116	ANA_C10389		hypothetical protein
ChromosomeI	420982	420101	ANA_C10394	conserved	hypothetical protein
ChromosomeI	427190	426396	ANA_C10401	conserved	hypothetical protein
ChromosomeI	428652	427285	ANA_C10402		hypothetical protein
ChromosomeI	433819	434091	ANA_C10407		hypothetical protein
ChromosomeI	440182	439172	ANA_C10412		hypothetical protein
ChromosomeI	443101	442265	ANA_C10415	conserved	hypothetical protein
ChromosomeI	443869	443288	ANA_C10416		hypothetical protein
ChromosomeI	448265	448885	ANA_C10420	unique	hypothetical protein
ChromosomeI	457566	457264	ANA_C10430	conserved	hypothetical protein
ChromosomeI	458031	457576	ANA_C10431	unique	hypothetical protein
ChromosomeI	458354	458028	ANA_C10432	unique	hypothetical protein
ChromosomeI	458530	458835	ANA_C10433		hypothetical protein
ChromosomeI	461338	461601	ANA_C10436		hypothetical protein
ChromosomeI	461742	461999	ANA_C10437		hypothetical protein
ChromosomeI	462118	462426	ANA_C10438		hypothetical protein
ChromosomeI	462484	462708	ANA_C10439		hypothetical protein
ChromosomeI	463220	462762	ANA_C10440	conserved	hypothetical protein
ChromosomeI	465081	464827	ANA_C10443	unique	hypothetical protein
ChromosomeI	465752	465252	ANA_C10444	conserved	hypothetical protein
ChromosomeI	469126	470277	ANA_C10448		hypothetical protein
ChromosomeI	470283	470744	ANA_C10449		hypothetical protein
ChromosomeI	477039	477728	ANA_C10454		hypothetical protein
ChromosomeI	479165	477915	ANA_C10455		hypothetical protein
ChromosomeI	481733	481383	ANA_C10457	conserved	hypothetical protein
ChromosomeI	482845	483249	ANA_C10459		hypothetical protein
ChromosomeI	484011	484415	ANA_C10461	conserved	hypothetical protein
ChromosomeI	492821	493039	ANA_C10466		hypothetical protein
ChromosomeI	493915	493403	ANA_C10468		hypothetical protein
ChromosomeI	495626	495456	ANA_C10470	unique	hypothetical protein
ChromosomeI	496252	495770	ANA_C10471		hypothetical protein
ChromosomeI	499416	498235	ANA_C10473	conserved	hypothetical protein
ChromosomeI	500899	499439	ANA_C10474	conserved	hypothetical protein
ChromosomeI	502618	502821	ANA_C10476	unique	hypothetical protein
ChromosomeI	503533	502955	ANA_C10477		hypothetical protein
ChromosomeI	503857	503642	ANA_C10478	unique	hypothetical protein
ChromosomeI	505882	507219	ANA_C10481	conserved	hypothetical protein
ChromosomeI	514266	515486	ANA_C10487	unique	hypothetical protein
ChromosomeI	527117	527845	ANA_C10495		hypothetical protein
ChromosomeI	534345	533341	ANA_C10500	conserved	hypothetical protein
ChromosomeI	536918	537121	ANA_C10504	unique	hypothetical protein
ChromosomeI	537243	537488	ANA_C10505	conserved	hypothetical protein
ChromosomeI	537728	537892	ANA_C10507		hypothetical protein
ChromosomeI	546663	545896	ANA_C10512		hypothetical protein
ChromosomeI	551751	551254	ANA_C10516	conserved	hypothetical protein
ChromosomeI	556126	557361	ANA_C10519	conserved	hypothetical protein
ChromosomeI	559214	558687	ANA_C10521		hypothetical protein
ChromosomeI	559938	560369	ANA_C10522		hypothetical protein
ChromosomeI	560518	560955	ANA_C10523		hypothetical protein
ChromosomeI	567255	567046	ANA_C10529	unique	hypothetical protein
ChromosomeI	567447	567259	ANA_C10530		hypothetical protein
ChromosomeI	567943	568845	ANA_C10531		hypothetical protein
ChromosomeI	571911	572159	ANA_C10534		hypothetical protein
ChromosomeI	574037	574525	ANA_C10537		hypothetical protein
ChromosomeI	575144	574887	ANA_C10539		hypothetical protein
ChromosomeI	575554	575321	ANA_C10540		hypothetical protein
ChromosomeI	578425	578850	ANA_C10543		hypothetical protein
ChromosomeI	583289	583576	ANA_C10549		hypothetical protein
ChromosomeI	586596	586060	ANA_C10553		hypothetical protein
ChromosomeI	591705	591992	ANA_C10558		hypothetical protein
ChromosomeI	596351	596136	ANA_C10562	unique	hypothetical protein
ChromosomeI	600878	600078	ANA_C10566		hypothetical protein
ChromosomeI	604811	601311	ANA_C10567		hypothetical protein
ChromosomeI	605477	606241	ANA_C10569		hypothetical protein
ChromosomeI	606381	607481	ANA_C10570	conserved	hypothetical protein
ChromosomeI	607825	607478	ANA_C10571		hypothetical protein
ChromosomeI	608013	608282	ANA_C10572		hypothetical protein
ChromosomeI	612385	611225	ANA_C10576		hypothetical protein
ChromosomeI	612567	612929	ANA_C10577		hypothetical protein
ChromosomeI	622086	620481	ANA_C10582	conserved	hypothetical protein
ChromosomeI	622370	622627	ANA_C10583		hypothetical protein
ChromosomeI	625797	624580	ANA_C10585	conserved	hypothetical protein
ChromosomeI	626863	625910	ANA_C10586		hypothetical protein
ChromosomeI	627354	627614	ANA_C10587		hypothetical protein
ChromosomeI	629128	628916	ANA_C10589		hypothetical protein
ChromosomeI	633066	632686	ANA_C10592		hypothetical protein
ChromosomeI	633327	633163	ANA_C10593		hypothetical protein
ChromosomeI	633937	634416	ANA_C10594		hypothetical protein
ChromosomeI	636728	638836	ANA_C10597		hypothetical protein
ChromosomeI	638864	641593	ANA_C10598		hypothetical protein
ChromosomeI	643168	642629	ANA_C10600		hypothetical protein
ChromosomeI	643446	643165	ANA_C10601	unique	hypothetical protein
ChromosomeI	644183	643446	ANA_C10602		hypothetical protein
ChromosomeI	651524	650682	ANA_C10608	conserved	hypothetical protein
ChromosomeI	656359	656051	ANA_C10612		hypothetical protein
ChromosomeI	656375	656902	ANA_C10613		hypothetical protein
ChromosomeI	663760	663431	ANA_C10620		hypothetical protein
ChromosomeI	677904	679763	ANA_C10626		hypothetical protein
ChromosomeI	679881	680255	ANA_C10627		hypothetical protein
ChromosomeI	680811	681089	ANA_C10628		hypothetical protein
ChromosomeI	682122	682724	ANA_C10630	conserved	hypothetical protein
ChromosomeI	684056	683685	ANA_C10632	conserved	hypothetical protein
ChromosomeI	684283	684053	ANA_C10633	conserved	hypothetical protein
ChromosomeI	684524	684318	ANA_C10634		hypothetical protein
ChromosomeI	684672	684562	ANA_C10635		hypothetical protein
ChromosomeI	684920	684669	ANA_C10636		hypothetical protein
ChromosomeI	686898	687125	ANA_C10639		hypothetical protein
ChromosomeI	687153	687761	ANA_C10640		hypothetical protein
ChromosomeI	687799	688233	ANA_C10641		hypothetical protein
ChromosomeI	693464	693631	ANA_C10644		hypothetical protein
ChromosomeI	696976	698190	ANA_C10648	conserved	hypothetical protein
ChromosomeI	698531	698271	ANA_C10649	conserved	hypothetical protein
ChromosomeI	704013	702355	ANA_C10652		hypothetical protein
ChromosomeI	723189	722974	ANA_C10664		hypothetical protein
ChromosomeI	723476	723186	ANA_C10665	conserved	hypothetical protein
ChromosomeI	724221	724018	ANA_C10667		hypothetical protein
ChromosomeI	724123	724572	ANA_C10668		hypothetical protein
ChromosomeI	724732	724980	ANA_C10669		hypothetical protein
ChromosomeI	727014	726169	ANA_C10671		hypothetical protein
ChromosomeI	727543	727232	ANA_C10672		hypothetical protein
ChromosomeI	732298	733440	ANA_C10675		hypothetical protein
ChromosomeI	735866	736212	ANA_C10677		hypothetical protein
ChromosomeI	736250	736585	ANA_C10678	conserved	hypothetical protein
ChromosomeI	736589	736774	ANA_C10679	conserved	hypothetical protein
ChromosomeI	737997	737881	ANA_C10682		hypothetical protein
ChromosomeI	738203	737985	ANA_C10683		hypothetical protein
ChromosomeI	738884	738570	ANA_C10685		hypothetical protein
ChromosomeI	739537	739316	ANA_C10687		hypothetical protein
ChromosomeI	740218	739985	ANA_C10689		hypothetical protein
ChromosomeI	740663	740484	ANA_C10690	unique	hypothetical protein
ChromosomeI	742344	741985	ANA_C10692		hypothetical protein
ChromosomeI	743845	744096	ANA_C10695		hypothetical protein
ChromosomeI	744368	744619	ANA_C10696		hypothetical protein
ChromosomeI	744776	744985	ANA_C10697		hypothetical protein
ChromosomeI	746260	747342	ANA_C10699		hypothetical protein
ChromosomeI	751982	751812	ANA_C10703		hypothetical protein
ChromosomeI	754793	755026	ANA_C10707		hypothetical protein
ChromosomeI	763141	762509	ANA_C10712		hypothetical protein
ChromosomeI	765670	767796	ANA_C10714		hypothetical protein
ChromosomeI	767808	768512	ANA_C10715		hypothetical protein
ChromosomeI	769593	769745	ANA_C10717		hypothetical protein
ChromosomeI	771848	772123	ANA_C10719		hypothetical protein
ChromosomeI	772316	773284	ANA_C10720		hypothetical protein
ChromosomeI	773399	775126	ANA_C10721		hypothetical protein
ChromosomeI	775122	775343	ANA_C10722		hypothetical protein
ChromosomeI	780973	781293	ANA_C10727		hypothetical protein
ChromosomeI	781669	781352	ANA_C10728		hypothetical protein
ChromosomeI	782217	782654	ANA_C10730		hypothetical protein
ChromosomeI	784591	782702	ANA_C10731	conserved	hypothetical protein
ChromosomeI	787034	787267	ANA_C10733		hypothetical protein
ChromosomeI	787617	787799	ANA_C10734	unique	hypothetical protein
ChromosomeI	788213	793822	ANA_C10735	conserved	hypothetical protein
ChromosomeI	794714	793860	ANA_C10736	conserved	hypothetical protein
ChromosomeI	797996	797109	ANA_C10740	conserved	hypothetical protein
ChromosomeI	798569	798060	ANA_C10741		hypothetical protein
ChromosomeI	801298	802170	ANA_C10744		hypothetical protein
ChromosomeI	811158	811009	ANA_C10753		hypothetical protein
ChromosomeI	811914	811186	ANA_C10754		hypothetical protein
ChromosomeI	815037	813949	ANA_C10757		hypothetical protein
ChromosomeI	815338	815820	ANA_C10758		hypothetical protein
ChromosomeI	815891	816205	ANA_C10759		hypothetical protein
ChromosomeI	820776	821078	ANA_C10764		hypothetical protein
ChromosomeI	822683	821988	ANA_C10766		hypothetical protein
ChromosomeI	823722	822979	ANA_C10767		hypothetical protein
ChromosomeI	827093	827725	ANA_C10771		hypothetical protein
ChromosomeI	829134	828910	ANA_C10773		hypothetical protein
ChromosomeI	829354	829590	ANA_C10774		hypothetical protein
ChromosomeI	835215	834610	ANA_C10777		hypothetical protein
ChromosomeI	835343	835801	ANA_C10778		hypothetical protein
ChromosomeI	836001	836156	ANA_C10779		hypothetical protein
ChromosomeI	839346	839158	ANA_C10781	unique	hypothetical protein
ChromosomeI	840806	841162	ANA_C10784		hypothetical protein
ChromosomeI	841435	841238	ANA_C10785		hypothetical protein
ChromosomeI	849362	848763	ANA_C10789	conserved	hypothetical protein
ChromosomeI	852807	851449	ANA_C10792		hypothetical protein
ChromosomeI	856313	857461	ANA_C10798		hypothetical protein
ChromosomeI	857479	860718	ANA_C10799		hypothetical protein
ChromosomeI	860785	862623	ANA_C10800		hypothetical protein
ChromosomeI	862700	863464	ANA_C10801		hypothetical protein
ChromosomeI	863599	864135	ANA_C10802		hypothetical protein
ChromosomeI	868553	869188	ANA_C10806		hypothetical protein
ChromosomeI	870857	869769	ANA_C10808		hypothetical protein
ChromosomeI	874338	870925	ANA_C10809		hypothetical protein
ChromosomeI	877080	874522	ANA_C10810		hypothetical protein
ChromosomeI	884013	884951	ANA_C10817		hypothetical protein
ChromosomeI	891879	892754	ANA_C10823	conserved	hypothetical protein
ChromosomeI	893061	892765	ANA_C10824		hypothetical protein
ChromosomeI	897249	897485	ANA_C10829		hypothetical protein
ChromosomeI	901209	901994	ANA_C10831	conserved	hypothetical protein
ChromosomeI	903600	904634	ANA_C10833		hypothetical protein
ChromosomeI	910312	910569	ANA_C10836		hypothetical protein
ChromosomeI	911555	912346	ANA_C10838		hypothetical protein
ChromosomeI	912506	913570	ANA_C10839		hypothetical protein
ChromosomeI	914918	913590	ANA_C10840		hypothetical protein
ChromosomeI	916692	916480	ANA_C10843		hypothetical protein
ChromosomeI	919529	919353	ANA_C10845	unique	hypothetical protein
ChromosomeI	919758	919537	ANA_C10846		hypothetical protein
ChromosomeI	921001	920834	ANA_C10848	unique	hypothetical protein
ChromosomeI	921988	922179	ANA_C10850		hypothetical protein
ChromosomeI	923084	922245	ANA_C10851		hypothetical protein
ChromosomeI	923231	923455	ANA_C10852		hypothetical protein
ChromosomeI	926235	926513	ANA_C10857		hypothetical protein
ChromosomeI	928894	928400	ANA_C10859		hypothetical protein
ChromosomeI	932186	931698	ANA_C10862		hypothetical protein
ChromosomeI	935116	934922	ANA_C10865		hypothetical protein
ChromosomeI	935621	935103	ANA_C10866		hypothetical protein
ChromosomeI	935859	935647	ANA_C10867	unique	hypothetical protein
ChromosomeI	937180	937392	ANA_C10870		hypothetical protein
ChromosomeI	937457	937630	ANA_C10871		hypothetical protein
ChromosomeI	937639	937746	ANA_C10872	unique	hypothetical protein
ChromosomeI	938004	938171	ANA_C10873	unique	hypothetical protein
ChromosomeI	938586	938909	ANA_C10875		hypothetical protein
ChromosomeI	938947	939150	ANA_C10876		hypothetical protein
ChromosomeI	941357	941046	ANA_C10879	unique	hypothetical protein
ChromosomeI	942981	942214	ANA_C10881		hypothetical protein
ChromosomeI	944506	944117	ANA_C10883		hypothetical protein
ChromosomeI	945356	945141	ANA_C10885		hypothetical protein
ChromosomeI	945440	945775	ANA_C10886		hypothetical protein
ChromosomeI	952256	951609	ANA_C10890		hypothetical protein
ChromosomeI	961676	961918	ANA_C10893		hypothetical protein
ChromosomeI	965455	965249	ANA_C10899		hypothetical protein
ChromosomeI	966019	965726	ANA_C10900		hypothetical protein
ChromosomeI	968186	967695	ANA_C10903	conserved	hypothetical protein
ChromosomeI	974630	972756	ANA_C10908		hypothetical protein
ChromosomeI	982926	983063	ANA_C10915		hypothetical protein
ChromosomeI	985375	984200	ANA_C10917		hypothetical protein
ChromosomeI	985903	985514	ANA_C10918		hypothetical protein
ChromosomeI	987075	987371	ANA_C10920		hypothetical protein
ChromosomeI	989325	989612	ANA_C10923		hypothetical protein
ChromosomeI	989723	989935	ANA_C10924	unique	hypothetical protein
ChromosomeI	989928	990146	ANA_C10925	conserved	hypothetical protein
ChromosomeI	990515	990964	ANA_C10926		hypothetical protein
ChromosomeI	990967	991650	ANA_C10927		hypothetical protein
ChromosomeI	995391	995573	ANA_C10930		hypothetical protein
ChromosomeI	996781	995684	ANA_C10931	unique	hypothetical protein
ChromosomeI	997874	996810	ANA_C10932		hypothetical protein
ChromosomeI	1005989	1007140	ANA_C10941		hypothetical protein
ChromosomeI	1009193	1009435	ANA_C10943		hypothetical protein
ChromosomeI	1009472	1009915	ANA_C10944		hypothetical protein
ChromosomeI	1010152	1011219	ANA_C10945		hypothetical protein
ChromosomeI	1012910	1013836	ANA_C10949	conserved	hypothetical protein
ChromosomeI	1017827	1017144	ANA_C10953		hypothetical protein
ChromosomeI	1018777	1018547	ANA_C10955		hypothetical protein
ChromosomeI	1019066	1020181	ANA_C10956		hypothetical protein
ChromosomeI	1023748	1024416	ANA_C10958		hypothetical protein
ChromosomeI	1029304	1028699	ANA_C10961		hypothetical protein
ChromosomeI	1030182	1029907	ANA_C10963		hypothetical protein
ChromosomeI	1032343	1033842	ANA_C10965	conserved	hypothetical protein
ChromosomeI	1035628	1037112	ANA_C10968		hypothetical protein
ChromosomeI	1037587	1038030	ANA_C10970		hypothetical protein
ChromosomeI	1038239	1038613	ANA_C10971		hypothetical protein
ChromosomeI	1040418	1040558	ANA_C10974		hypothetical protein
ChromosomeI	1042107	1042499	ANA_C10976		hypothetical protein
ChromosomeI	1042905	1043261	ANA_C10977		hypothetical protein
ChromosomeI	1098383	1098505	ANA_C10988		hypothetical protein
ChromosomeI	1100832	1101878	ANA_C10991	conserved	hypothetical protein
ChromosomeI	1104047	1103829	ANA_C10994		hypothetical protein
ChromosomeI	1104591	1105235	ANA_C10996		hypothetical protein
ChromosomeI	1106013	1106474	ANA_C10997		hypothetical protein
ChromosomeI	1106484	1106846	ANA_C10998		hypothetical protein
ChromosomeI	1116762	1117079	ANA_C11006		hypothetical protein
ChromosomeI	1117166	1118221	ANA_C11007		hypothetical protein
ChromosomeI	1120330	1120443	ANA_C11010		hypothetical protein
ChromosomeI	1122269	1122985	ANA_C11012		hypothetical protein
ChromosomeI	1123058	1123834	ANA_C11013		hypothetical protein
ChromosomeI	1124520	1124699	ANA_C11014		hypothetical protein
ChromosomeI	1127769	1128413	ANA_C11018		hypothetical protein
ChromosomeI	1131747	1132199	ANA_C11021		hypothetical protein
ChromosomeI	1132934	1133332	ANA_C11022		hypothetical protein
ChromosomeI	1175482	1174727	ANA_C11035	conserved	hypothetical protein
ChromosomeI	1179461	1179709	ANA_C11040	conserved	hypothetical protein
ChromosomeI	1180494	1179892	ANA_C11041		hypothetical protein
ChromosomeI	1180569	1180823	ANA_C11042		hypothetical protein
ChromosomeI	1185968	1186453	ANA_C11048		hypothetical protein
ChromosomeI	1188661	1189041	ANA_C11050		hypothetical protein
ChromosomeI	1191602	1190790	ANA_C11053	conserved	hypothetical protein
ChromosomeI	1192333	1192094	ANA_C11055		hypothetical protein
ChromosomeI	1194343	1193984	ANA_C11057		hypothetical protein
ChromosomeI	1194703	1194386	ANA_C11058		hypothetical protein
ChromosomeI	1198104	1198193	ANA_C11063		hypothetical protein
ChromosomeI	1210696	1210358	ANA_C11078		hypothetical protein
ChromosomeI	1221044	1219818	ANA_C11087		hypothetical protein
ChromosomeI	1225867	1226061	ANA_C11092		hypothetical protein
ChromosomeI	1234369	1234563	ANA_C11098	unique	hypothetical protein
ChromosomeI	1234970	1235362	ANA_C11100		hypothetical protein
ChromosomeI	1235558	1236367	ANA_C11101		hypothetical protein
ChromosomeI	1237099	1237443	ANA_C11103		hypothetical protein
ChromosomeI	1238268	1237585	ANA_C11104		hypothetical protein
ChromosomeI	1241811	1241260	ANA_C11107		hypothetical protein
ChromosomeI	1242211	1241999	ANA_C11108		hypothetical protein
ChromosomeI	1242677	1242303	ANA_C11109		hypothetical protein
ChromosomeI	1245977	1244856	ANA_C11111	conserved	hypothetical protein
ChromosomeI	1248598	1248473	ANA_C11115	unique	hypothetical protein
ChromosomeI	1249543	1249932	ANA_C11116		hypothetical protein
ChromosomeI	1250853	1250008	ANA_C11117		hypothetical protein
ChromosomeI	1253384	1254022	ANA_C11119	conserved	hypothetical protein
ChromosomeI	1254022	1255263	ANA_C11120	conserved	hypothetical protein
ChromosomeI	1258332	1257262	ANA_C11122		hypothetical protein
ChromosomeI	1261869	1261336	ANA_C11125	conserved	hypothetical protein
ChromosomeI	1262369	1262232	ANA_C11126	unique	hypothetical protein
ChromosomeI	1264123	1262879	ANA_C11127		hypothetical protein
ChromosomeI	1267860	1266172	ANA_C11129		hypothetical protein
ChromosomeI	1268496	1269584	ANA_C11130		hypothetical protein
ChromosomeI	1270038	1270406	ANA_C11131		hypothetical protein
ChromosomeI	1272871	1272356	ANA_C11133		hypothetical protein
ChromosomeI	1273895	1272978	ANA_C11134		hypothetical protein
ChromosomeI	1274536	1274087	ANA_C11135		hypothetical protein
ChromosomeI	1280132	1280287	ANA_C11140		hypothetical protein
ChromosomeI	1280301	1280801	ANA_C11141	conserved	hypothetical protein
ChromosomeI	1282693	1283460	ANA_C11145		hypothetical protein
ChromosomeI	1284823	1283582	ANA_C11146		hypothetical protein
ChromosomeI	1294939	1295052	ANA_C11155	unique	hypothetical protein
ChromosomeI	1301651	1301193	ANA_C11159	conserved	hypothetical protein
ChromosomeI	1301730	1302356	ANA_C11160		hypothetical protein
ChromosomeI	1302515	1303594	ANA_C11161		hypothetical protein
ChromosomeI	1304712	1306031	ANA_C11163	conserved	hypothetical protein
ChromosomeI	1307036	1306080	ANA_C11164		hypothetical protein
ChromosomeI	1307125	1307976	ANA_C11165		hypothetical protein
ChromosomeI	1309841	1309056	ANA_C11167		hypothetical protein
ChromosomeI	1311035	1311520	ANA_C11169		hypothetical protein
ChromosomeI	1317475	1316882	ANA_C11170		hypothetical protein
ChromosomeI	1318227	1318021	ANA_C11171		hypothetical protein
ChromosomeI	1318820	1319179	ANA_C11173		hypothetical protein
ChromosomeI	1324648	1325028	ANA_C11177		hypothetical protein
ChromosomeI	1334497	1333712	ANA_C11184		hypothetical protein
ChromosomeI	1336821	1337270	ANA_C11186		hypothetical protein
ChromosomeI	1337683	1338246	ANA_C11187		hypothetical protein
ChromosomeI	1341736	1341179	ANA_C11190		hypothetical protein
ChromosomeI	1352833	1353105	ANA_C11200		hypothetical protein
ChromosomeI	1355298	1355173	ANA_C11203		hypothetical protein
ChromosomeI	1361913	1361215	ANA_C11210		hypothetical protein
ChromosomeI	1362928	1363305	ANA_C11212		hypothetical protein
ChromosomeI	1363317	1363775	ANA_C11213		hypothetical protein
ChromosomeI	1364828	1365088	ANA_C11216		hypothetical protein
ChromosomeI	1365520	1365693	ANA_C11218		hypothetical protein
ChromosomeI	1366696	1365665	ANA_C11219	conserved	hypothetical protein
ChromosomeI	1369046	1369501	ANA_C11222	conserved	hypothetical protein
ChromosomeI	1369619	1369957	ANA_C11223		hypothetical protein
ChromosomeI	1371962	1371297	ANA_C11225		hypothetical protein
ChromosomeI	1372497	1372168	ANA_C11226		hypothetical protein
ChromosomeI	1373370	1372651	ANA_C11227		hypothetical protein
ChromosomeI	1378258	1377884	ANA_C11231		hypothetical protein
ChromosomeI	1385512	1385916	ANA_C11237		hypothetical protein
ChromosomeI	1386547	1387446	ANA_C11238		hypothetical protein
ChromosomeI	1387729	1388229	ANA_C11239		hypothetical protein
ChromosomeI	1408564	1409646	ANA_C11273		hypothetical protein
ChromosomeI	1410138	1409704	ANA_C11274		hypothetical protein
ChromosomeI	1412329	1411922	ANA_C11276		hypothetical protein
ChromosomeI	1417554	1416952	ANA_C11280		hypothetical protein
ChromosomeI	1421778	1422101	ANA_C11283		hypothetical protein
ChromosomeI	1426285	1426163	ANA_C11287	unique	hypothetical protein
ChromosomeI	1433069	1432572	ANA_C11292		hypothetical protein
ChromosomeI	1441549	1440890	ANA_C11299		hypothetical protein
ChromosomeI	1442670	1441531	ANA_C11300		hypothetical protein
ChromosomeI	1446155	1446550	ANA_C11304	conserved	hypothetical protein
ChromosomeI	1452574	1452984	ANA_C11310		hypothetical protein
ChromosomeI	1456106	1456801	ANA_C11314	conserved	hypothetical protein
ChromosomeI	1457178	1457501	ANA_C11315		hypothetical protein
ChromosomeI	1457981	1460068	ANA_C11316		hypothetical protein
ChromosomeI	1460156	1460878	ANA_C11317		hypothetical protein
ChromosomeI	1462781	1461204	ANA_C11318		hypothetical protein
ChromosomeI	1464155	1464937	ANA_C11320		hypothetical protein
ChromosomeI	1468387	1468608	ANA_C11325		hypothetical protein
ChromosomeI	1475632	1475814	ANA_C11330	unique	hypothetical protein
ChromosomeI	1475982	1476386	ANA_C11331		hypothetical protein
ChromosomeI	1476693	1477652	ANA_C11332	conserved	hypothetical protein
ChromosomeI	1478716	1478609	ANA_C11334		hypothetical protein
ChromosomeI	1479370	1479089	ANA_C11335	conserved	hypothetical protein
ChromosomeI	1479581	1479351	ANA_C11336		hypothetical protein
ChromosomeI	1488222	1483828	ANA_C11342		hypothetical protein
ChromosomeI	1488495	1488364	ANA_C11343		hypothetical protein
ChromosomeI	1494076	1494342	ANA_C11348		hypothetical protein
ChromosomeI	1494502	1494903	ANA_C11349	conserved	hypothetical protein
ChromosomeI	1495060	1495482	ANA_C11350		hypothetical protein
ChromosomeI	1499304	1498333	ANA_C11354		hypothetical protein
ChromosomeI	1505768	1504599	ANA_C11360		hypothetical protein
ChromosomeI	1510153	1508891	ANA_C11363		hypothetical protein
ChromosomeI	1511321	1510977	ANA_C11365		hypothetical protein
ChromosomeI	1512285	1511899	ANA_C11366		hypothetical protein
ChromosomeI	1518965	1518678	ANA_C11372		hypothetical protein
ChromosomeI	1524853	1524071	ANA_C11376		hypothetical protein
ChromosomeI	1526469	1526651	ANA_C11378		hypothetical protein
ChromosomeI	1526899	1527114	ANA_C11379	unique	hypothetical protein
ChromosomeI	1528295	1527384	ANA_C11380		hypothetical protein
ChromosomeI	1529623	1528352	ANA_C11381	conserved	hypothetical protein
ChromosomeI	1531067	1532287	ANA_C11383		hypothetical protein
ChromosomeI	1533485	1533691	ANA_C11385		hypothetical protein
ChromosomeI	1534727	1534969	ANA_C11387		hypothetical protein
ChromosomeI	1535446	1535285	ANA_C11388		hypothetical protein
ChromosomeI	1535642	1536082	ANA_C11390		hypothetical protein
ChromosomeI	1537350	1536925	ANA_C11392		hypothetical protein
ChromosomeI	1540437	1540721	ANA_C11395		hypothetical protein
ChromosomeI	1542064	1542324	ANA_C11397	unique	hypothetical protein
ChromosomeI	1542560	1543159	ANA_C11398		hypothetical protein
ChromosomeI	1543961	1543203	ANA_C11399		hypothetical protein
ChromosomeI	1544545	1544132	ANA_C11400		hypothetical protein
ChromosomeI	1546774	1547424	ANA_C11403		hypothetical protein
ChromosomeI	1554334	1555107	ANA_C11410		hypothetical protein
ChromosomeI	1557137	1556691	ANA_C11413		hypothetical protein
ChromosomeI	1561512	1561886	ANA_C11418		hypothetical protein
ChromosomeI	1563838	1563416	ANA_C11421		hypothetical protein
ChromosomeI	1570588	1570175	ANA_C11426		hypothetical protein
ChromosomeI	1570802	1570581	ANA_C11427		hypothetical protein
ChromosomeI	1571074	1571391	ANA_C11428		hypothetical protein
ChromosomeI	1571789	1571929	ANA_C11430	unique	hypothetical protein
ChromosomeI	1572101	1572391	ANA_C11431		hypothetical protein
ChromosomeI	1572381	1572764	ANA_C11432		hypothetical protein
ChromosomeI	1572779	1572895	ANA_C11433	unique	hypothetical protein
ChromosomeI	1573334	1573555	ANA_C11434		hypothetical protein
ChromosomeI	1573555	1573836	ANA_C11435		hypothetical protein
ChromosomeI	1574339	1575502	ANA_C11436		hypothetical protein
ChromosomeI	1575518	1575858	ANA_C11437		hypothetical protein
ChromosomeI	1580229	1581008	ANA_C11443		hypothetical protein
ChromosomeI	1583202	1584182	ANA_C11445		hypothetical protein
ChromosomeI	1584204	1584467	ANA_C11446		hypothetical protein
ChromosomeI	1584476	1584700	ANA_C11447		hypothetical protein
ChromosomeI	1588294	1588599	ANA_C11449		hypothetical protein
ChromosomeI	1590112	1589975	ANA_C11451	unique	hypothetical protein
ChromosomeI	1590473	1590901	ANA_C11452		hypothetical protein
ChromosomeI	1590939	1591202	ANA_C11453		hypothetical protein
ChromosomeI	1591205	1591516	ANA_C11454		hypothetical protein
ChromosomeI	1591653	1591988	ANA_C11455		hypothetical protein
ChromosomeI	1592998	1593369	ANA_C11457		hypothetical protein
ChromosomeI	1602036	1600876	ANA_C11466		hypothetical protein
ChromosomeI	1603324	1604169	ANA_C11469		hypothetical protein
ChromosomeI	1604178	1604618	ANA_C11470		hypothetical protein
ChromosomeI	1604626	1605075	ANA_C11471		hypothetical protein
ChromosomeI	1605184	1605636	ANA_C11472		hypothetical protein
ChromosomeI	1605686	1605853	ANA_C11473		hypothetical protein
ChromosomeI	1605947	1606432	ANA_C11474		hypothetical protein
ChromosomeI	1606495	1606668	ANA_C11475		hypothetical protein
ChromosomeI	1613804	1613610	ANA_C11481		hypothetical protein
ChromosomeI	1618852	1619205	ANA_C11487		hypothetical protein
ChromosomeI	1622192	1622521	ANA_C11492		hypothetical protein
ChromosomeI	1622885	1622703	ANA_C11493		hypothetical protein
ChromosomeI	1627330	1626686	ANA_C11497		hypothetical protein
ChromosomeI	1629530	1630363	ANA_C11500		hypothetical protein
ChromosomeI	1630571	1630735	ANA_C11501		hypothetical protein
ChromosomeI	1634918	1635304	ANA_C11505		hypothetical protein
ChromosomeI	1636818	1637186	ANA_C11507	conserved	hypothetical protein
ChromosomeI	1639610	1638999	ANA_C11510	conserved	hypothetical protein
ChromosomeI	1661799	1661026	ANA_C11526		hypothetical protein
ChromosomeI	1662602	1661916	ANA_C11527		hypothetical protein
ChromosomeI	1663102	1662911	ANA_C11528		hypothetical protein
ChromosomeI	1668020	1667382	ANA_C11533		hypothetical protein
ChromosomeI	1669922	1670551	ANA_C11536		hypothetical protein
ChromosomeI	1679485	1679970	ANA_C11540		hypothetical protein
ChromosomeI	1687118	1687453	ANA_C11546		hypothetical protein
ChromosomeI	1687824	1688192	ANA_C11548		hypothetical protein
ChromosomeI	1702197	1702439	ANA_C11560		hypothetical protein
ChromosomeI	1712742	1712194	ANA_C11567		hypothetical protein
ChromosomeI	1713601	1712954	ANA_C11568	conserved	hypothetical protein
ChromosomeI	1714219	1714389	ANA_C11570		hypothetical protein
ChromosomeI	1717687	1717421	ANA_C11574		hypothetical protein
ChromosomeI	1719807	1720574	ANA_C11577		hypothetical protein
ChromosomeI	1725739	1725518	ANA_C11582	unique	hypothetical protein
ChromosomeI	1725755	1726165	ANA_C11583	conserved	hypothetical protein
ChromosomeI	1726348	1726184	ANA_C11584		hypothetical protein
ChromosomeI	1728738	1729115	ANA_C11586		hypothetical protein
ChromosomeI	1731138	1732664	ANA_C11588		hypothetical protein
ChromosomeI	1737994	1737734	ANA_C11593		hypothetical protein
ChromosomeI	1739489	1739265	ANA_C11595	conserved	hypothetical protein
ChromosomeI	1740571	1739696	ANA_C11596		hypothetical protein
ChromosomeI	1740814	1740575	ANA_C11597		hypothetical protein
ChromosomeI	1741173	1740868	ANA_C11598		hypothetical protein
ChromosomeI	1741753	1742208	ANA_C11599	conserved	hypothetical protein
ChromosomeI	1742211	1742504	ANA_C11600		hypothetical protein
ChromosomeI	1743125	1742811	ANA_C11601		hypothetical protein
ChromosomeI	1744658	1744473	ANA_C11603	unique	hypothetical protein
ChromosomeI	1745003	1744764	ANA_C11604		hypothetical protein
ChromosomeI	1751947	1751570	ANA_C11610		hypothetical protein
ChromosomeI	1755294	1754509	ANA_C11612		hypothetical protein
ChromosomeI	1757289	1756615	ANA_C11614		hypothetical protein
ChromosomeI	1758040	1757300	ANA_C11615		hypothetical protein
ChromosomeI	1773193	1773936	ANA_C11621	conserved	hypothetical protein
ChromosomeI	1776736	1775822	ANA_C11623		hypothetical protein
ChromosomeI	1776889	1777623	ANA_C11624	conserved	hypothetical protein
ChromosomeI	1780172	1779732	ANA_C11627		hypothetical protein
ChromosomeI	1782121	1783013	ANA_C11629	conserved	hypothetical protein
ChromosomeI	1783010	1783144	ANA_C11630	unique	hypothetical protein
ChromosomeI	1787659	1786877	ANA_C11634		hypothetical protein
ChromosomeI	1787961	1788239	ANA_C11635	conserved	hypothetical protein
ChromosomeI	1789203	1788316	ANA_C11636		hypothetical protein
ChromosomeI	1791614	1791745	ANA_C11639	unique	hypothetical protein
ChromosomeI	1791958	1792347	ANA_C11640		hypothetical protein
ChromosomeI	1792853	1793935	ANA_C11642	conserved	hypothetical protein
ChromosomeI	1793967	1794161	ANA_C11643	conserved	hypothetical protein
ChromosomeI	1798115	1798327	ANA_C11648		hypothetical protein
ChromosomeI	1800713	1800486	ANA_C11650	unique	hypothetical protein
ChromosomeI	1801088	1800858	ANA_C11651		hypothetical protein
ChromosomeI	1802385	1802603	ANA_C11653		hypothetical protein
ChromosomeI	1808002	1807694	ANA_C11656		hypothetical protein
ChromosomeI	1808672	1808586	ANA_C11657		hypothetical protein
ChromosomeI	1809259	1811286	ANA_C11659		hypothetical protein
ChromosomeI	1811407	1811727	ANA_C11660		hypothetical protein
ChromosomeI	1813863	1814531	ANA_C11664		hypothetical protein
ChromosomeI	1814606	1815187	ANA_C11665		hypothetical protein
ChromosomeI	1815226	1816101	ANA_C11666		hypothetical protein
ChromosomeI	1818366	1818539	ANA_C11668		hypothetical protein
ChromosomeI	1818540	1818767	ANA_C11669		hypothetical protein
ChromosomeI	1818778	1820106	ANA_C11670	conserved	hypothetical protein
ChromosomeI	1824332	1825183	ANA_C11675	conserved	hypothetical protein
ChromosomeI	1826879	1826235	ANA_C11677		hypothetical protein
ChromosomeI	1828356	1827958	ANA_C11679		hypothetical protein
ChromosomeI	1829538	1829068	ANA_C11680		hypothetical protein
ChromosomeI	1830384	1829974	ANA_C11682		hypothetical protein
ChromosomeI	1831796	1831320	ANA_C11683		hypothetical protein
ChromosomeI	1831924	1833207	ANA_C11684		hypothetical protein
ChromosomeI	1836818	1834614	ANA_C11686		hypothetical protein
ChromosomeI	1844721	1845080	ANA_C11692		hypothetical protein
ChromosomeI	1847963	1848412	ANA_C11695		hypothetical protein
ChromosomeI	1851114	1851242	ANA_C11699		hypothetical protein
ChromosomeI	1852152	1851223	ANA_C11700		hypothetical protein
ChromosomeI	1852783	1852253	ANA_C11701		hypothetical protein
ChromosomeI	1853191	1852829	ANA_C11702		hypothetical protein
ChromosomeI	1853361	1853633	ANA_C11703		hypothetical protein
ChromosomeI	1857959	1855983	ANA_C11706	conserved	hypothetical protein
ChromosomeI	1861305	1860625	ANA_C11709		hypothetical protein
ChromosomeI	1868011	1867517	ANA_C11714	conserved	hypothetical protein
ChromosomeI	1871377	1870055	ANA_C11717	conserved	hypothetical protein
ChromosomeI	1880337	1879987	ANA_C11725		hypothetical protein
ChromosomeI	1880446	1880550	ANA_C11726		hypothetical protein
ChromosomeI	1881670	1881918	ANA_C11728	unique	hypothetical protein
ChromosomeI	1886124	1886756	ANA_C11731		hypothetical protein
ChromosomeI	1889272	1889045	ANA_C11734		hypothetical protein
ChromosomeI	1891331	1891083	ANA_C11736		hypothetical protein
ChromosomeI	1897284	1897418	ANA_C11742	unique	hypothetical protein
ChromosomeI	1902576	1897894	ANA_C11743		hypothetical protein
ChromosomeI	1908976	1907462	ANA_C11747		hypothetical protein
ChromosomeI	1909229	1909116	ANA_C11748		hypothetical protein
ChromosomeI	1913279	1912950	ANA_C11752	conserved	hypothetical protein
ChromosomeI	1915325	1915738	ANA_C11754		hypothetical protein
ChromosomeI	1919861	1920457	ANA_C11759	conserved	hypothetical protein
ChromosomeI	1920959	1921234	ANA_C11760	unique	hypothetical protein
ChromosomeI	1921848	1924043	ANA_C11761	conserved	hypothetical protein
ChromosomeI	1925033	1925647	ANA_C11762		hypothetical protein
ChromosomeI	1930115	1930858	ANA_C11767	conserved	hypothetical protein
ChromosomeI	1931000	1930866	ANA_C11768	unique	hypothetical protein
ChromosomeI	1935191	1935712	ANA_C11772	conserved	hypothetical protein
ChromosomeI	1940244	1940047	ANA_C11776	unique	hypothetical protein
ChromosomeI	1940264	1940437	ANA_C11777	unique	hypothetical protein
ChromosomeI	1940455	1940961	ANA_C11778		hypothetical protein
ChromosomeI	1942687	1944030	ANA_C11780		hypothetical protein
ChromosomeI	1944525	1944061	ANA_C11781		hypothetical protein
ChromosomeI	1946588	1945260	ANA_C11783		hypothetical protein
ChromosomeI	1952359	1951487	ANA_C11787	conserved	hypothetical protein
ChromosomeI	1953298	1953585	ANA_C11789	unique	hypothetical protein
ChromosomeI	1958681	1959784	ANA_C11794		hypothetical protein
ChromosomeI	1962179	1961976	ANA_C11796		hypothetical protein
ChromosomeI	1964131	1963949	ANA_C11798	unique	hypothetical protein
ChromosomeI	1998680	1999072	ANA_C11807		hypothetical protein
ChromosomeI	1999428	1999246	ANA_C11808		hypothetical protein
ChromosomeI	2005975	2006577	ANA_C11813		hypothetical protein
ChromosomeI	2006649	2008190	ANA_C11814	conserved	hypothetical protein
ChromosomeI	2013848	2013534	ANA_C11820	conserved	hypothetical protein
ChromosomeI	2016621	2018909	ANA_C11824		hypothetical protein
ChromosomeI	2020552	2020217	ANA_C11827		hypothetical protein
ChromosomeI	2021137	2020625	ANA_C11828		hypothetical protein
ChromosomeI	2028240	2026189	ANA_C11832		hypothetical protein
ChromosomeI	2028434	2032012	ANA_C11833		hypothetical protein
ChromosomeI	2032455	2032679	ANA_C11834		hypothetical protein
ChromosomeI	2032709	2032975	ANA_C11835	conserved	hypothetical protein
ChromosomeI	2033463	2033230	ANA_C11836		hypothetical protein
ChromosomeI	2033699	2033463	ANA_C11837		hypothetical protein
ChromosomeI	2033951	2034424	ANA_C11838		hypothetical protein
ChromosomeI	2034427	2034597	ANA_C11839		hypothetical protein
ChromosomeI	2035120	2034866	ANA_C11840		hypothetical protein
ChromosomeI	2043982	2044629	ANA_C11846		hypothetical protein
ChromosomeI	2044759	2045277	ANA_C11847		hypothetical protein
ChromosomeI	2052817	2053131	ANA_C11852	unique	hypothetical protein
ChromosomeI	2053688	2053179	ANA_C11853		hypothetical protein
ChromosomeI	2053803	2054138	ANA_C11854	unique	hypothetical protein
ChromosomeI	2054366	2055535	ANA_C11855		hypothetical protein
ChromosomeI	2055545	2056672	ANA_C11856		hypothetical protein
ChromosomeI	2057651	2056872	ANA_C11857		hypothetical protein
ChromosomeI	2059165	2058839	ANA_C11859		hypothetical protein
ChromosomeI	2060294	2059998	ANA_C11861		hypothetical protein
ChromosomeI	2064621	2064842	ANA_C11867		hypothetical protein
ChromosomeI	2065168	2065455	ANA_C11869		hypothetical protein
ChromosomeI	2068011	2067235	ANA_C11872		hypothetical protein
ChromosomeI	2070068	2070256	ANA_C11874	unique	hypothetical protein
ChromosomeI	2072868	2073740	ANA_C11877	conserved	hypothetical protein
ChromosomeI	2073866	2074714	ANA_C11878	conserved	hypothetical protein
ChromosomeI	2074840	2075700	ANA_C11879	conserved	hypothetical protein
ChromosomeI	2075826	2076662	ANA_C11880	conserved	hypothetical protein
ChromosomeI	2076788	2077672	ANA_C11881	conserved	hypothetical protein
ChromosomeI	2077792	2078028	ANA_C11882		hypothetical protein
ChromosomeI	2078445	2078149	ANA_C11883		hypothetical protein
ChromosomeI	2078864	2079118	ANA_C11885	conserved	hypothetical protein
ChromosomeI	2081158	2080178	ANA_C11888		hypothetical protein
ChromosomeI	2081419	2081895	ANA_C11889	conserved	hypothetical protein
ChromosomeI	2105628	2104678	ANA_C11911		hypothetical protein
ChromosomeI	2107690	2108088	ANA_C11913		hypothetical protein
ChromosomeI	2108210	2108395	ANA_C11914		hypothetical protein
ChromosomeI	2112988	2113158	ANA_C11917		hypothetical protein
ChromosomeI	2115640	2115368	ANA_C11919		hypothetical protein
ChromosomeI	2123816	2123196	ANA_C11925		hypothetical protein
ChromosomeI	2124288	2123797	ANA_C11926		hypothetical protein
ChromosomeI	2132857	2133126	ANA_C11933		hypothetical protein
ChromosomeI	2133766	2133515	ANA_C11934		hypothetical protein
ChromosomeI	2135353	2136969	ANA_C11937		hypothetical protein
ChromosomeI	2139539	2139991	ANA_C11940		hypothetical protein
ChromosomeI	2150772	2150590	ANA_C11947	unique	hypothetical protein
ChromosomeI	2158705	2158502	ANA_C11952		hypothetical protein
ChromosomeI	2159067	2158795	ANA_C11953	unique	hypothetical protein
ChromosomeI	2167813	2168061	ANA_C11957		hypothetical protein
ChromosomeI	2172079	2173269	ANA_C11960		hypothetical protein
ChromosomeI	2173277	2174521	ANA_C11961		hypothetical protein
ChromosomeI	2174585	2174866	ANA_C11962		hypothetical protein
ChromosomeI	2175662	2175892	ANA_C11964		hypothetical protein
ChromosomeI	2177980	2178669	ANA_C11967		hypothetical protein
ChromosomeI	2190852	2191121	ANA_C11973	unique	hypothetical protein
ChromosomeI	2191196	2191453	ANA_C11974	unique	hypothetical protein
ChromosomeI	2195270	2195443	ANA_C11978		hypothetical protein
ChromosomeI	2198240	2198713	ANA_C11981		hypothetical protein
ChromosomeI	2207363	2207767	ANA_C11988		hypothetical protein
ChromosomeI	2237924	2238124	ANA_C12006	unique	hypothetical protein
ChromosomeI	2241755	2242078	ANA_C12008		hypothetical protein
ChromosomeI	2242082	2242558	ANA_C12009		hypothetical protein
ChromosomeI	2250200	2250454	ANA_C12013		hypothetical protein
ChromosomeI	2255036	2256916	ANA_C12016		hypothetical protein
ChromosomeI	2261915	2262109	ANA_C12019		hypothetical protein
ChromosomeI	2263018	2263221	ANA_C12021		hypothetical protein
ChromosomeI	2272198	2271881	ANA_C12026		hypothetical protein
ChromosomeI	2274041	2275567	ANA_C12028		hypothetical protein
ChromosomeI	2281222	2281686	ANA_C12030		hypothetical protein
ChromosomeI	2289239	2288787	ANA_C12039		hypothetical protein
ChromosomeI	2290441	2290848	ANA_C12041		hypothetical protein
ChromosomeI	2290838	2291125	ANA_C12042		hypothetical protein
ChromosomeI	2293741	2293235	ANA_C12046		hypothetical protein
ChromosomeI	2294970	2293738	ANA_C12047		hypothetical protein
ChromosomeI	2297526	2298368	ANA_C12050		hypothetical protein
ChromosomeI	2298478	2298981	ANA_C12051		hypothetical protein
ChromosomeI	2299119	2299535	ANA_C12052		hypothetical protein
ChromosomeI	2299608	2300099	ANA_C12053	conserved	hypothetical protein
ChromosomeI	2302612	2302202	ANA_C12055		hypothetical protein
ChromosomeI	2304627	2305334	ANA_C12058		hypothetical protein
ChromosomeI	2307224	2308072	ANA_C12060	conserved	hypothetical protein
ChromosomeI	2308807	2308541	ANA_C12062		hypothetical protein
ChromosomeI	2317078	2317227	ANA_C12070		hypothetical protein
ChromosomeI	2317264	2318271	ANA_C12071		hypothetical protein
ChromosomeI	2322527	2321091	ANA_C12075		hypothetical protein
ChromosomeI	2324596	2325705	ANA_C12077		hypothetical protein
ChromosomeI	2326528	2326052	ANA_C12079		hypothetical protein
ChromosomeI	2326910	2326743	ANA_C12080	unique	hypothetical protein
ChromosomeI	2329679	2326986	ANA_C12081	conserved	hypothetical protein
ChromosomeI	2333899	2333342	ANA_C12084		hypothetical protein
ChromosomeI	2334410	2333913	ANA_C12085		hypothetical protein
ChromosomeI	2334999	2336624	ANA_C12086		hypothetical protein
ChromosomeI	2336670	2337785	ANA_C12087		hypothetical protein
ChromosomeI	2343341	2342775	ANA_C12094	unique	hypothetical protein
ChromosomeI	2343749	2343582	ANA_C12095	unique	hypothetical protein
ChromosomeI	2346285	2346635	ANA_C12097		hypothetical protein
ChromosomeI	2347238	2346765	ANA_C12098	conserved	hypothetical protein
ChromosomeI	2347537	2347235	ANA_C12099		hypothetical protein
ChromosomeI	2347786	2348718	ANA_C12100		hypothetical protein
ChromosomeI	2354377	2353982	ANA_C12103		hypothetical protein
ChromosomeI	2357848	2355656	ANA_C12104	conserved	hypothetical protein
ChromosomeI	2360633	2359179	ANA_C12106	conserved	hypothetical protein
ChromosomeI	2362847	2362455	ANA_C12109	conserved	hypothetical protein
ChromosomeI	2363404	2362925	ANA_C12110	unique	hypothetical protein
ChromosomeI	2364059	2363496	ANA_C12111	conserved	hypothetical protein
ChromosomeI	2366053	2364791	ANA_C12112	conserved	hypothetical protein
ChromosomeI	2366672	2366205	ANA_C12113	conserved	hypothetical protein
ChromosomeI	2377863	2378033	ANA_C12122	conserved	hypothetical protein
ChromosomeI	2379963	2380181	ANA_C12126	conserved	hypothetical protein
ChromosomeI	2383363	2383638	ANA_C12129		hypothetical protein
ChromosomeI	2383863	2383618	ANA_C12130		hypothetical protein
ChromosomeI	2384475	2383885	ANA_C12131	conserved	hypothetical protein
ChromosomeI	2385545	2385108	ANA_C12132	conserved	hypothetical protein
ChromosomeI	2385929	2385588	ANA_C12133	conserved	hypothetical protein
ChromosomeI	2393426	2392485	ANA_C12139		hypothetical protein
ChromosomeI	2394804	2393359	ANA_C12140		hypothetical protein
ChromosomeI	2395086	2394844	ANA_C12141		hypothetical protein
ChromosomeI	2397770	2398387	ANA_C12143	conserved	hypothetical protein
ChromosomeI	2399423	2398436	ANA_C12144	conserved	hypothetical protein
ChromosomeI	2399851	2399654	ANA_C12145	unique	hypothetical protein
ChromosomeI	2403039	2403536	ANA_C12148	conserved	hypothetical protein
ChromosomeI	2414033	2414395	ANA_C12154	unique	hypothetical protein
ChromosomeI	2417208	2418518	ANA_C12157	conserved	hypothetical protein
ChromosomeI	2419913	2421928	ANA_C12159	conserved	hypothetical protein
ChromosomeI	2423701	2423111	ANA_C12161	unique	hypothetical protein
ChromosomeI	2438665	2440113	ANA_C12174	conserved	hypothetical protein
ChromosomeI	2441119	2440856	ANA_C12176	conserved	hypothetical protein
ChromosomeI	2441728	2441306	ANA_C12177	conserved	hypothetical protein
ChromosomeI	2447846	2448424	ANA_C12180		hypothetical protein
ChromosomeI	2448617	2451001	ANA_C12181	conserved	hypothetical protein
ChromosomeI	2451095	2451457	ANA_C12182		hypothetical protein
ChromosomeI	2458076	2457909	ANA_C12188		hypothetical protein
ChromosomeI	2458286	2458086	ANA_C12189	unique	hypothetical protein
ChromosomeI	2463359	2463805	ANA_C12193	conserved	hypothetical protein
ChromosomeI	2476800	2476519	ANA_C12200		hypothetical protein
ChromosomeI	2478964	2479599	ANA_C12202		hypothetical protein
ChromosomeI	2479845	2480081	ANA_C12203	conserved	hypothetical protein
ChromosomeI	2480078	2480582	ANA_C12204	conserved	hypothetical protein
ChromosomeI	2480907	2481128	ANA_C12205		hypothetical protein
ChromosomeI	2481782	2482279	ANA_C12208	conserved	hypothetical protein
ChromosomeI	2485003	2486064	ANA_C12212		hypothetical protein
ChromosomeI	2486144	2486629	ANA_C12213		hypothetical protein
ChromosomeI	2487339	2487064	ANA_C12214		hypothetical protein
ChromosomeI	2493898	2494344	ANA_C12218		hypothetical protein
ChromosomeI	2495041	2498874	ANA_C12220		hypothetical protein
ChromosomeI	2506107	2507201	ANA_C12225	conserved	hypothetical protein
ChromosomeI	2512198	2512079	ANA_C12229		hypothetical protein
ChromosomeI	2514320	2514514	ANA_C12232	conserved	hypothetical protein
ChromosomeI	2515794	2516417	ANA_C12234	conserved	hypothetical protein
ChromosomeI	2521022	2520468	ANA_C12237	unique	hypothetical protein
ChromosomeI	2521415	2521038	ANA_C12238	unique	hypothetical protein
ChromosomeI	2524667	2521533	ANA_C12239		hypothetical protein
ChromosomeI	2526774	2524678	ANA_C12240	unique	hypothetical protein
ChromosomeI	2527506	2528189	ANA_C12243	conserved	hypothetical protein
ChromosomeI	2530545	2530874	ANA_C12245	conserved	hypothetical protein
ChromosomeI	2531864	2531331	ANA_C12246	conserved	hypothetical protein
ChromosomeI	2531987	2532559	ANA_C12247	conserved	hypothetical protein
ChromosomeI	2534994	2536775	ANA_C12250	conserved	hypothetical protein
ChromosomeI	2537483	2537082	ANA_C12251	conserved	hypothetical protein
ChromosomeI	2537893	2537606	ANA_C12252	conserved	hypothetical protein
ChromosomeI	2539624	2539776	ANA_C12257		hypothetical protein
ChromosomeI	2542943	2542614	ANA_C12262	conserved	hypothetical protein
ChromosomeI	2543754	2543569	ANA_C12264		hypothetical protein
ChromosomeI	2545154	2545357	ANA_C12267	conserved	hypothetical protein
ChromosomeI	2545552	2545767	ANA_C12268		hypothetical protein
ChromosomeI	2546242	2547048	ANA_C12270	conserved	hypothetical protein
ChromosomeI	2547521	2548357	ANA_C12272	conserved	hypothetical protein
ChromosomeI	2552993	2552466	ANA_C12276	unique	hypothetical protein
ChromosomeI	2553770	2553279	ANA_C12277		hypothetical protein
ChromosomeI	2554417	2554175	ANA_C12279		hypothetical protein
ChromosomeI	2557553	2557422	ANA_C12283		hypothetical protein
ChromosomeI	2563081	2561843	ANA_C12286	conserved	hypothetical protein
ChromosomeI	2564028	2565113	ANA_C12288	conserved	hypothetical protein
ChromosomeI	2568479	2568697	ANA_C12291		hypothetical protein
ChromosomeI	2578081	2579733	ANA_C12299	conserved	hypothetical protein
ChromosomeI	2584124	2584519	ANA_C12303		hypothetical protein
ChromosomeI	2595118	2594669	ANA_C12308	conserved	hypothetical protein
ChromosomeI	2598469	2601960	ANA_C12310		hypothetical protein
ChromosomeI	2604872	2604540	ANA_C12314		hypothetical protein
ChromosomeI	2606795	2605917	ANA_C12316		hypothetical protein
ChromosomeI	2607766	2608524	ANA_C12318	conserved	hypothetical protein
ChromosomeI	2613292	2612906	ANA_C12322	conserved	hypothetical protein
ChromosomeI	2613540	2613331	ANA_C12323	conserved	hypothetical protein
ChromosomeI	2614957	2615835	ANA_C12325	conserved	hypothetical protein
ChromosomeI	2616607	2615972	ANA_C12326	conserved	hypothetical protein
ChromosomeI	2617904	2616612	ANA_C12327	conserved	hypothetical protein
ChromosomeI	2626541	2625768	ANA_C12335		hypothetical protein
ChromosomeI	2629297	2629605	ANA_C12337		hypothetical protein
ChromosomeI	2631098	2631328	ANA_C12341		hypothetical protein
ChromosomeI	2631884	2631639	ANA_C12343		hypothetical protein
ChromosomeI	2632761	2632177	ANA_C12344	conserved	hypothetical protein
ChromosomeI	2637210	2636848	ANA_C12348		hypothetical protein
ChromosomeI	2637684	2637442	ANA_C12349		hypothetical protein
ChromosomeI	2642046	2640748	ANA_C12351	conserved	hypothetical protein
ChromosomeI	2644639	2644388	ANA_C12353	conserved	hypothetical protein
ChromosomeI	2644901	2644614	ANA_C12354	conserved	hypothetical protein
ChromosomeI	2646425	2647294	ANA_C12357		hypothetical protein
ChromosomeI	2647476	2648168	ANA_C12358	conserved	hypothetical protein
ChromosomeI	2651666	2650371	ANA_C12361		hypothetical protein
ChromosomeI	2654267	2653992	ANA_C12364	unique	hypothetical protein
ChromosomeI	2654615	2655316	ANA_C12366		hypothetical protein
ChromosomeI	2668151	2668306	ANA_C12375		hypothetical protein
ChromosomeI	2671291	2671398	ANA_C12379		hypothetical protein
ChromosomeI	2672919	2673026	ANA_C12380		hypothetical protein
ChromosomeI	2678678	2678502	ANA_C12384	unique	hypothetical protein
ChromosomeI	2699544	2698315	ANA_C12402		hypothetical protein
ChromosomeI	2720226	2718793	ANA_C12419		hypothetical protein
ChromosomeI	2721110	2720751	ANA_C12421	conserved	hypothetical protein
ChromosomeI	2727474	2728472	ANA_C12427		hypothetical protein
ChromosomeI	2729300	2729112	ANA_C12430	unique	hypothetical protein
ChromosomeI	2730230	2729403	ANA_C12431	conserved	hypothetical protein
ChromosomeI	2732849	2733517	ANA_C12433		hypothetical protein
ChromosomeI	2733566	2735506	ANA_C12434		hypothetical protein
ChromosomeI	2745386	2745790	ANA_C12441		hypothetical protein
ChromosomeI	2745826	2746878	ANA_C12442		hypothetical protein
ChromosomeI	2747397	2747510	ANA_C12444		hypothetical protein
ChromosomeI	2748946	2747630	ANA_C12445		hypothetical protein
ChromosomeI	2750363	2749017	ANA_C12446	conserved	hypothetical protein
ChromosomeI	2752230	2753330	ANA_C12448		hypothetical protein
ChromosomeI	2753535	2753903	ANA_C12450	conserved	hypothetical protein
ChromosomeI	2757229	2757477	ANA_C12453	conserved	hypothetical protein
ChromosomeI	2763575	2766520	ANA_C12459	conserved	hypothetical protein
ChromosomeI	2767002	2767397	ANA_C12460		hypothetical protein
ChromosomeI	2768141	2770132	ANA_C12462		hypothetical protein
ChromosomeI	2771928	2772119	ANA_C12464		hypothetical protein
ChromosomeI	2772879	2773214	ANA_C12466		hypothetical protein
ChromosomeI	2773313	2773591	ANA_C12467	conserved	hypothetical protein
ChromosomeI	2774077	2773646	ANA_C12468	conserved	hypothetical protein
ChromosomeI	2780298	2780426	ANA_C12473		hypothetical protein
ChromosomeI	2781967	2782167	ANA_C12475		hypothetical protein
ChromosomeI	2786154	2785687	ANA_C12480		hypothetical protein
ChromosomeI	2786552	2786151	ANA_C12481		hypothetical protein
ChromosomeI	2808472	2808819	ANA_C12500	conserved	hypothetical protein
ChromosomeI	2809466	2809104	ANA_C12501		hypothetical protein
ChromosomeI	2810619	2809570	ANA_C12502		hypothetical protein
ChromosomeI	2813171	2814385	ANA_C12504		hypothetical protein
ChromosomeI	2814441	2816111	ANA_C12505	conserved	hypothetical protein
ChromosomeI	2816366	2816746	ANA_C12506		hypothetical protein
ChromosomeI	2819732	2819352	ANA_C12508		hypothetical protein
ChromosomeI	2824140	2823895	ANA_C12511	unique	hypothetical protein
ChromosomeI	2824823	2827270	ANA_C12513		hypothetical protein
ChromosomeI	2833224	2833499	ANA_C12516	conserved	hypothetical protein
ChromosomeI	2833527	2833697	ANA_C12517	unique	hypothetical protein
ChromosomeI	2848888	2849082	ANA_C12522	unique	hypothetical protein
ChromosomeI	2850394	2850155	ANA_C12525	conserved	hypothetical protein
ChromosomeI	2853857	2852430	ANA_C12527		hypothetical protein
ChromosomeI	2854919	2855356	ANA_C12528		hypothetical protein
ChromosomeI	2859355	2858672	ANA_C12532		hypothetical protein
ChromosomeI	2861555	2860860	ANA_C12534		hypothetical protein
ChromosomeI	2862452	2861751	ANA_C12535		hypothetical protein
ChromosomeI	2867220	2866624	ANA_C12540	conserved	hypothetical protein
ChromosomeI	2872059	2871715	ANA_C12544	conserved	hypothetical protein
ChromosomeI	2878579	2878815	ANA_C12548	conserved	hypothetical protein
ChromosomeI	2878917	2879537	ANA_C12549	conserved	hypothetical protein
ChromosomeI	2880141	2879590	ANA_C12550		hypothetical protein
ChromosomeI	2880686	2880138	ANA_C12551		hypothetical protein
ChromosomeI	2881549	2880818	ANA_C12552		hypothetical protein
ChromosomeI	2895037	2895564	ANA_C12565	conserved	hypothetical protein
ChromosomeI	2896129	2896356	ANA_C12566	conserved	hypothetical protein
ChromosomeI	2897981	2897736	ANA_C12568		hypothetical protein
ChromosomeI	2901923	2900748	ANA_C12571		hypothetical protein
ChromosomeI	2903013	2901949	ANA_C12572		hypothetical protein
ChromosomeI	2905964	2904204	ANA_C12574	conserved	hypothetical protein
ChromosomeI	2908387	2908659	ANA_C12576	conserved	hypothetical protein
ChromosomeI	2910517	2909861	ANA_C12578	conserved	hypothetical protein
ChromosomeI	2917460	2918086	ANA_C12588	conserved	hypothetical protein
ChromosomeI	2925576	2920141	ANA_C12591		hypothetical protein
ChromosomeI	2925934	2926353	ANA_C12592	conserved	hypothetical protein
ChromosomeI	2937859	2937182	ANA_C12602		hypothetical protein
ChromosomeI	2943892	2943539	ANA_C12606		hypothetical protein
ChromosomeI	2948624	2947749	ANA_C12609	conserved	hypothetical protein
ChromosomeI	2949817	2949611	ANA_C12611		hypothetical protein
ChromosomeI	2953452	2953877	ANA_C12614		hypothetical protein
ChromosomeI	2954937	2955392	ANA_C12616	conserved	hypothetical protein
ChromosomeI	2955450	2956070	ANA_C12617	conserved	hypothetical protein
ChromosomeI	2958022	2958540	ANA_C12620	conserved	hypothetical protein
ChromosomeI	2958806	2959417	ANA_C12621		hypothetical protein
ChromosomeI	2960844	2961746	ANA_C12623	conserved	hypothetical protein
ChromosomeI	2966365	2967348	ANA_C12629	conserved	hypothetical protein
ChromosomeI	2968083	2968928	ANA_C12630	conserved	hypothetical protein
ChromosomeI	2969249	2969443	ANA_C12631	unique	hypothetical protein
ChromosomeI	2969535	2970758	ANA_C12632		hypothetical protein
ChromosomeI	2970773	2971468	ANA_C12633		hypothetical protein
ChromosomeI	2974183	2975172	ANA_C12636		hypothetical protein
ChromosomeI	2976301	2976576	ANA_C12638	conserved	hypothetical protein
ChromosomeI	2981080	2982450	ANA_C12643		hypothetical protein
ChromosomeI	2985114	2985386	ANA_C12647		hypothetical protein
ChromosomeI	2987091	2987351	ANA_C12650		hypothetical protein
ChromosomeI	2988130	2988765	ANA_C12652	conserved	hypothetical protein
ChromosomeI	2998852	2998223	ANA_C12661		hypothetical protein
ChromosomeI	3007939	3009069	ANA_C12665	conserved	hypothetical protein
ChromosomeI	3009557	3009997	ANA_C12667		hypothetical protein
ChromosomeI	3009994	3012675	ANA_C12668		hypothetical protein
ChromosomeI	3014742	3015842	ANA_C12671		hypothetical protein
ChromosomeI	3018563	3017805	ANA_C12673		hypothetical protein
ChromosomeI	3019081	3018785	ANA_C12674		hypothetical protein
ChromosomeI	3020170	3020484	ANA_C12676		hypothetical protein
ChromosomeI	3025775	3026020	ANA_C12680		hypothetical protein
ChromosomeI	3026017	3026508	ANA_C12681		hypothetical protein
ChromosomeI	3026939	3026631	ANA_C12682		hypothetical protein
ChromosomeI	3027102	3026908	ANA_C12683		hypothetical protein
ChromosomeI	3029106	3029579	ANA_C12685	conserved	hypothetical protein
ChromosomeI	3029860	3029624	ANA_C12686		hypothetical protein
ChromosomeI	3030741	3029944	ANA_C12687		hypothetical protein
ChromosomeI	3031770	3032147	ANA_C12689		hypothetical protein
ChromosomeI	3036480	3035239	ANA_C12691	conserved	hypothetical protein
ChromosomeI	3039415	3041112	ANA_C12694	conserved	hypothetical protein
ChromosomeI	3042735	3043106	ANA_C12697		hypothetical protein
ChromosomeI	3043123	3043479	ANA_C12698		hypothetical protein
ChromosomeI	3052151	3052327	ANA_C12704	unique	hypothetical protein
ChromosomeI	3053989	3052961	ANA_C12706	conserved	hypothetical protein
ChromosomeI	3060769	3061263	ANA_C12714		hypothetical protein
ChromosomeI	3064246	3064091	ANA_C12717	conserved	hypothetical protein
ChromosomeI	3066667	3065927	ANA_C12720	conserved	hypothetical protein
ChromosomeI	3069049	3068831	ANA_C12723	conserved	hypothetical protein
ChromosomeI	3069344	3071632	ANA_C12724	conserved	hypothetical protein
ChromosomeI	3072221	3071643	ANA_C12725	conserved	hypothetical protein
ChromosomeI	3081282	3080959	ANA_C12733	conserved	hypothetical protein
ChromosomeI	3081502	3081284	ANA_C12734	conserved	hypothetical protein
ChromosomeI	3088119	3087907	ANA_C12739		hypothetical protein
ChromosomeI	3088337	3088591	ANA_C12740	conserved	hypothetical protein
ChromosomeI	3090230	3091054	ANA_C12742	conserved	hypothetical protein
ChromosomeI	3092189	3092629	ANA_C12744	conserved	hypothetical protein
ChromosomeI	3098971	3099324	ANA_C12749		hypothetical protein
ChromosomeI	3099321	3101111	ANA_C12750	conserved	hypothetical protein
ChromosomeI	3104186	3103971	ANA_C12752		hypothetical protein
ChromosomeI	3104572	3105855	ANA_C12753		hypothetical protein
ChromosomeI	3105980	3107140	ANA_C12754	conserved	hypothetical protein
ChromosomeI	3107143	3107799	ANA_C12755	conserved	hypothetical protein
ChromosomeI	3108617	3108877	ANA_C12757		hypothetical protein
ChromosomeI	3116560	3116667	ANA_C12762		hypothetical protein
ChromosomeI	3117150	3116971	ANA_C12763	unique	hypothetical protein
ChromosomeI	3121968	3121615	ANA_C12767	conserved	hypothetical protein
ChromosomeI	3126553	3126975	ANA_C12772		hypothetical protein
ChromosomeI	3128482	3128360	ANA_C12774		hypothetical protein
ChromosomeI	3128850	3129023	ANA_C12775		hypothetical protein
ChromosomeI	3131169	3130669	ANA_C12777	conserved	hypothetical protein
ChromosomeI	3133401	3133126	ANA_C12780		hypothetical protein
ChromosomeI	3134746	3134105	ANA_C12782	conserved	hypothetical protein
ChromosomeI	3135382	3134825	ANA_C12783	conserved	hypothetical protein
ChromosomeI	3141297	3142559	ANA_C12787		hypothetical protein
ChromosomeI	3142565	3143149	ANA_C12788		hypothetical protein
ChromosomeI	3144480	3143173	ANA_C12789		hypothetical protein
ChromosomeI	3148074	3147454	ANA_C12792		hypothetical protein
ChromosomeI	3148237	3148094	ANA_C12793	conserved	hypothetical protein
ChromosomeI	3150463	3151638	ANA_C12795	conserved	hypothetical protein
ChromosomeI	3151645	3152697	ANA_C12796		hypothetical protein
ChromosomeI	3159811	3159545	ANA_C12802	conserved	hypothetical protein
ChromosomeI	3163597	3162803	ANA_C12804		hypothetical protein
ChromosomeI	3164961	3163774	ANA_C12805	conserved	hypothetical protein
ChromosomeI	3165170	3165646	ANA_C12806	conserved	hypothetical protein
ChromosomeI	3167575	3167772	ANA_C12808		hypothetical protein
ChromosomeI	3175732	3175232	ANA_C12813		hypothetical protein
ChromosomeI	3175932	3175735	ANA_C12814		hypothetical protein
ChromosomeI	3189346	3190125	ANA_C12825		hypothetical protein
ChromosomeI	3197717	3194619	ANA_C12831	conserved	hypothetical protein
ChromosomeI	3198206	3198475	ANA_C12832	conserved	hypothetical protein
ChromosomeI	3198830	3199252	ANA_C12833	conserved	hypothetical protein
ChromosomeI	3200480	3201448	ANA_C12835		hypothetical protein
ChromosomeI	3204284	3204862	ANA_C12838		hypothetical protein
ChromosomeI	3207566	3207210	ANA_C12840		hypothetical protein
ChromosomeI	3207802	3207566	ANA_C12841	conserved	hypothetical protein
ChromosomeI	3211234	3210449	ANA_C12844	conserved	hypothetical protein
ChromosomeI	3212858	3213670	ANA_C12846	conserved	hypothetical protein
ChromosomeI	3216023	3215046	ANA_C12848	conserved	hypothetical protein
ChromosomeI	3216710	3216027	ANA_C12849		hypothetical protein
ChromosomeI	3216922	3217179	ANA_C12850		hypothetical protein
ChromosomeI	3219025	3219240	ANA_C12853		hypothetical protein
ChromosomeI	3219231	3219578	ANA_C12854	conserved	hypothetical protein
ChromosomeI	3219902	3219612	ANA_C12855		hypothetical protein
ChromosomeI	3223114	3222893	ANA_C12858		hypothetical protein
ChromosomeI	3223403	3223155	ANA_C12859	conserved	hypothetical protein
ChromosomeI	3223741	3224163	ANA_C12860	conserved	hypothetical protein
ChromosomeI	3224877	3225086	ANA_C12862		hypothetical protein
ChromosomeI	3225152	3225409	ANA_C12863	unique	hypothetical protein
ChromosomeI	3227495	3225420	ANA_C12864	conserved	hypothetical protein
ChromosomeI	3234134	3233880	ANA_C12868	conserved	hypothetical protein
ChromosomeI	3234586	3234233	ANA_C12869		hypothetical protein
ChromosomeI	3234598	3235413	ANA_C12870	conserved	hypothetical protein
ChromosomeI	3235462	3235917	ANA_C12871	conserved	hypothetical protein
ChromosomeI	3241473	3241246	ANA_C12876		hypothetical protein
ChromosomeI	3242181	3241558	ANA_C12877		hypothetical protein
ChromosomeI	3242367	3242963	ANA_C12878	conserved	hypothetical protein
ChromosomeI	3263903	3263637	ANA_C12894		hypothetical protein
ChromosomeI	3264634	3264455	ANA_C12895	unique	hypothetical protein
ChromosomeI	3285786	3285202	ANA_C12918	conserved	hypothetical protein
ChromosomeI	3290875	3290627	ANA_C12923		hypothetical protein
ChromosomeI	3294698	3294477	ANA_C12927		hypothetical protein
ChromosomeI	3297196	3296939	ANA_C12930		hypothetical protein
ChromosomeI	3299144	3299629	ANA_C12932		hypothetical protein
ChromosomeI	3303001	3301646	ANA_C12935	conserved	hypothetical protein
ChromosomeI	3304526	3305455	ANA_C12937	conserved	hypothetical protein
ChromosomeI	3306618	3305655	ANA_C12938		hypothetical protein
ChromosomeI	3306932	3309388	ANA_C12940		hypothetical protein
ChromosomeI	3309518	3309736	ANA_C12941		hypothetical protein
ChromosomeI	3316227	3315418	ANA_C12948		hypothetical protein
ChromosomeI	3316741	3316220	ANA_C12949		hypothetical protein
ChromosomeI	3317256	3318212	ANA_C12951	conserved	hypothetical protein
ChromosomeI	3318546	3318253	ANA_C12952		hypothetical protein
ChromosomeI	3322432	3322106	ANA_C12954		hypothetical protein
ChromosomeI	3324280	3324957	ANA_C12957		hypothetical protein
ChromosomeI	3324956	3325075	ANA_C12958		hypothetical protein
ChromosomeI	3326307	3326672	ANA_C12960	conserved	hypothetical protein
ChromosomeI	3326785	3327123	ANA_C12961		hypothetical protein
ChromosomeI	3327199	3327726	ANA_C12962	conserved	hypothetical protein
ChromosomeI	3336257	3337117	ANA_C12969	conserved	hypothetical protein
ChromosomeI	3340525	3338099	ANA_C12971		hypothetical protein
ChromosomeI	3342165	3341536	ANA_C12973		hypothetical protein
ChromosomeI	3347356	3346982	ANA_C12977		hypothetical protein
ChromosomeI	3350485	3352155	ANA_C12980		hypothetical protein
ChromosomeI	3353108	3353860	ANA_C12982	conserved	hypothetical protein
ChromosomeI	3358910	3358338	ANA_C12986	conserved	hypothetical protein
ChromosomeI	3361257	3361039	ANA_C12989		hypothetical protein
ChromosomeI	3361862	3361425	ANA_C12990	conserved	hypothetical protein
ChromosomeI	3365449	3365069	ANA_C12993	conserved	hypothetical protein
ChromosomeI	3365940	3365458	ANA_C12994	conserved	hypothetical protein
ChromosomeI	3376074	3375682	ANA_C13001		hypothetical protein
ChromosomeI	3380280	3380921	ANA_C13005		hypothetical protein
ChromosomeI	3386475	3388148	ANA_C13008		hypothetical protein
ChromosomeI	3388152	3393638	ANA_C13009		hypothetical protein
ChromosomeI	3399075	3397573	ANA_C13012	conserved	hypothetical protein
ChromosomeI	3400476	3399100	ANA_C13013		hypothetical protein
ChromosomeI	3402702	3400588	ANA_C13014		hypothetical protein
ChromosomeI	3405759	3404827	ANA_C13016		hypothetical protein
ChromosomeI	3407787	3408005	ANA_C13018		hypothetical protein
ChromosomeI	3408067	3408429	ANA_C13019		hypothetical protein
ChromosomeI	3408603	3408713	ANA_C13020	unique	hypothetical protein
ChromosomeI	3408847	3409281	ANA_C13021		hypothetical protein
ChromosomeI	3409328	3409648	ANA_C13022		hypothetical protein
ChromosomeI	3409778	3410314	ANA_C13023		hypothetical protein
ChromosomeI	3410397	3410690	ANA_C13024		hypothetical protein
ChromosomeI	3411537	3411989	ANA_C13026		hypothetical protein
ChromosomeI	3412088	3412675	ANA_C13027	conserved	hypothetical protein
ChromosomeI	3412756	3412956	ANA_C13028	unique	hypothetical protein
ChromosomeI	3413002	3413298	ANA_C13029		hypothetical protein
ChromosomeI	3413243	3413545	ANA_C13030		hypothetical protein
ChromosomeI	3413545	3413766	ANA_C13031		hypothetical protein
ChromosomeI	3413830	3414279	ANA_C13032		hypothetical protein
ChromosomeI	3414436	3415080	ANA_C13033		hypothetical protein
ChromosomeI	3415144	3415452	ANA_C13034		hypothetical protein
ChromosomeI	3415621	3415833	ANA_C13035		hypothetical protein
ChromosomeI	3415833	3416282	ANA_C13036		hypothetical protein
ChromosomeI	3416324	3416656	ANA_C13037		hypothetical protein
ChromosomeI	3416683	3417093	ANA_C13038		hypothetical protein
ChromosomeI	3417241	3417456	ANA_C13039		hypothetical protein
ChromosomeI	3417550	3417825	ANA_C13040		hypothetical protein
ChromosomeI	3419841	3419035	ANA_C13042		hypothetical protein
ChromosomeI	3420756	3420487	ANA_C13044		hypothetical protein
ChromosomeI	3434351	3434016	ANA_C13055		hypothetical protein
ChromosomeI	3435465	3434359	ANA_C13056		hypothetical protein
ChromosomeI	3463643	3462537	ANA_C13065		hypothetical protein
ChromosomeI	3472229	3472600	ANA_C13070	conserved	hypothetical protein
ChromosomeI	3490915	3491610	ANA_C13080		hypothetical protein
ChromosomeI	3491660	3492127	ANA_C13081	conserved	hypothetical protein
ChromosomeI	3495643	3495924	ANA_C13084	conserved	hypothetical protein
ChromosomeI	3496441	3496668	ANA_C13086	conserved	hypothetical protein
ChromosomeI	3497747	3498007	ANA_C13089	conserved	hypothetical protein
ChromosomeI	3499945	3500493	ANA_C13091		hypothetical protein
ChromosomeI	3501137	3500502	ANA_C13092	conserved	hypothetical protein
ChromosomeI	3501700	3501374	ANA_C13093	conserved	hypothetical protein
ChromosomeI	3502939	3502790	ANA_C13095		hypothetical protein
ChromosomeI	3505316	3505633	ANA_C13098	conserved	hypothetical protein
ChromosomeI	3508995	3509525	ANA_C13101	conserved	hypothetical protein
ChromosomeI	3513722	3513835	ANA_C13103		hypothetical protein
ChromosomeI	3515522	3514077	ANA_C13104		hypothetical protein
ChromosomeI	3518551	3517052	ANA_C13106	conserved	hypothetical protein
ChromosomeI	3519522	3518758	ANA_C13107	conserved	hypothetical protein
ChromosomeI	3521841	3521131	ANA_C13109		hypothetical protein
ChromosomeI	3524527	3523550	ANA_C13111	conserved	hypothetical protein
ChromosomeI	3524695	3525492	ANA_C13112		hypothetical protein
ChromosomeI	3526254	3525505	ANA_C13113	conserved	hypothetical protein
ChromosomeI	3526642	3526346	ANA_C13114		hypothetical protein
ChromosomeI	3527117	3526689	ANA_C13115	conserved	hypothetical protein
ChromosomeI	3529776	3530003	ANA_C13117		hypothetical protein
ChromosomeI	3531997	3532614	ANA_C13121		hypothetical protein
ChromosomeI	3532607	3532756	ANA_C13122		hypothetical protein
ChromosomeI	3532879	3533109	ANA_C13123	conserved	hypothetical protein
ChromosomeI	3534798	3534487	ANA_C13125	conserved	hypothetical protein
ChromosomeI	3548462	3548854	ANA_C13136	unique	hypothetical protein
ChromosomeI	3551256	3552110	ANA_C13139		hypothetical protein
ChromosomeI	3553284	3552217	ANA_C13140		hypothetical protein
ChromosomeI	3554560	3553295	ANA_C13141		hypothetical protein
ChromosomeI	3557436	3556015	ANA_C13143		hypothetical protein
ChromosomeI	3558281	3557898	ANA_C13144	conserved	hypothetical protein
ChromosomeI	3564066	3564389	ANA_C13150	conserved	hypothetical protein
ChromosomeI	3571746	3572699	ANA_C13156	conserved	hypothetical protein
ChromosomeI	3588079	3589482	ANA_C13173		hypothetical protein
ChromosomeI	3592215	3592436	ANA_C13176		hypothetical protein
ChromosomeI	3596244	3595606	ANA_C13180		hypothetical protein
ChromosomeI	3597293	3596970	ANA_C13182	conserved	hypothetical protein
ChromosomeI	3598092	3597538	ANA_C13183		hypothetical protein
ChromosomeI	3604883	3605110	ANA_C13189		hypothetical protein
ChromosomeI	3609770	3611092	ANA_C13193	conserved	hypothetical protein
ChromosomeI	3624854	3623850	ANA_C13203	conserved	hypothetical protein
ChromosomeI	3629644	3629210	ANA_C13206		hypothetical protein
ChromosomeI	3641264	3641767	ANA_C13216	unique	hypothetical protein
ChromosomeI	3641739	3642539	ANA_C13217		hypothetical protein
ChromosomeI	3645249	3644032	ANA_C13219	conserved	hypothetical protein
ChromosomeI	3646272	3645397	ANA_C13220		hypothetical protein
ChromosomeI	3649951	3650508	ANA_C13224		hypothetical protein
ChromosomeI	3654265	3654522	ANA_C13227		hypothetical protein
ChromosomeI	3658097	3658243	ANA_C13231		hypothetical protein
ChromosomeI	3664283	3664110	ANA_C13234	unique	hypothetical protein
ChromosomeI	3666231	3665932	ANA_C13237	conserved	hypothetical protein
ChromosomeI	3667025	3666522	ANA_C13238	conserved	hypothetical protein
ChromosomeI	3669407	3669021	ANA_C13241	conserved	hypothetical protein
ChromosomeI	3670959	3670447	ANA_C13244	conserved	hypothetical protein
ChromosomeI	3675622	3674705	ANA_C13248		hypothetical protein
ChromosomeI	3676098	3675673	ANA_C13249	unique	hypothetical protein
ChromosomeI	3676838	3676410	ANA_C13250	unique	hypothetical protein
ChromosomeI	3678251	3677472	ANA_C13252		hypothetical protein
ChromosomeI	3679257	3679057	ANA_C13254	conserved	hypothetical protein
ChromosomeI	3681749	3681919	ANA_C13256		hypothetical protein
ChromosomeI	3692483	3692755	ANA_C13265	conserved	hypothetical protein
ChromosomeI	3694246	3694794	ANA_C13267	conserved	hypothetical protein
ChromosomeI	3702700	3702233	ANA_C13272	conserved	hypothetical protein
ChromosomeI	3708517	3708684	ANA_C13277	unique	hypothetical protein
ChromosomeI	3728046	3728285	ANA_C13288		hypothetical protein
ChromosomeI	3731949	3732491	ANA_C13291		hypothetical protein
ChromosomeI	3737090	3737395	ANA_C13293	unique	hypothetical protein
ChromosomeI	3741015	3741809	ANA_C13297	conserved	hypothetical protein
ChromosomeI	3746554	3745544	ANA_C13300	conserved	hypothetical protein
ChromosomeI	3747838	3746753	ANA_C13301	conserved	hypothetical protein
ChromosomeI	3749786	3749908	ANA_C13303		hypothetical protein
ChromosomeI	3753160	3753594	ANA_C13305	conserved	hypothetical protein
ChromosomeI	3754596	3755318	ANA_C13306		hypothetical protein
ChromosomeI	3756191	3756559	ANA_C13307	unique	hypothetical protein
ChromosomeI	3756938	3757396	ANA_C13308	unique	hypothetical protein
ChromosomeI	3762644	3763276	ANA_C13312	conserved	hypothetical protein
ChromosomeI	3768221	3767580	ANA_C13315		hypothetical protein
ChromosomeI	3769593	3769192	ANA_C13316	conserved	hypothetical protein
ChromosomeI	3769904	3770146	ANA_C13317	unique	hypothetical protein
ChromosomeI	3771294	3772025	ANA_C13320	conserved	hypothetical protein
ChromosomeI	3777477	3774742	ANA_C13323		hypothetical protein
ChromosomeI	3778022	3777474	ANA_C13324		hypothetical protein
ChromosomeI	3778539	3777976	ANA_C13325		hypothetical protein
ChromosomeI	3779616	3778810	ANA_C13326		hypothetical protein
ChromosomeI	3780087	3779638	ANA_C13327	unique	hypothetical protein
ChromosomeI	3780968	3780393	ANA_C13328		hypothetical protein
ChromosomeI	3787691	3787894	ANA_C13332		hypothetical protein
ChromosomeI	3790263	3787912	ANA_C13333		hypothetical protein
ChromosomeI	3797354	3797854	ANA_C13339		hypothetical protein
ChromosomeI	3797851	3800634	ANA_C13340		hypothetical protein
ChromosomeI	3820821	3815722	ANA_C13352		hypothetical protein
ChromosomeI	3821837	3821262	ANA_C13353	conserved	hypothetical protein
ChromosomeI	3822581	3822775	ANA_C13355		hypothetical protein
ChromosomeI	3823089	3824330	ANA_C13357	conserved	hypothetical protein
ChromosomeI	3829740	3829201	ANA_C13363		hypothetical protein
ChromosomeI	3834986	3834333	ANA_C13367	conserved	hypothetical protein
ChromosomeI	3835296	3835102	ANA_C13368	conserved	hypothetical protein
ChromosomeI	3838096	3837026	ANA_C13370	conserved	hypothetical protein
ChromosomeI	3840397	3839348	ANA_C13372	conserved	hypothetical protein
ChromosomeI	3840620	3840450	ANA_C13373	conserved	hypothetical protein
ChromosomeI	3842361	3841627	ANA_C13376	conserved	hypothetical protein
ChromosomeI	3844857	3842863	ANA_C13377		hypothetical protein
ChromosomeI	3848812	3849309	ANA_C13380		hypothetical protein
ChromosomeI	3849710	3849534	ANA_C13381		hypothetical protein
ChromosomeI	3850073	3849816	ANA_C13382		hypothetical protein
ChromosomeI	3857288	3857896	ANA_C13388	conserved	hypothetical protein
ChromosomeI	3859791	3859462	ANA_C13391	conserved	hypothetical protein
ChromosomeI	3868326	3867850	ANA_C13399	conserved	hypothetical protein
ChromosomeI	3871374	3870976	ANA_C13401		hypothetical protein
ChromosomeI	3871670	3871371	ANA_C13402		hypothetical protein
ChromosomeI	3880336	3880568	ANA_C13409		hypothetical protein
ChromosomeI	3880715	3881583	ANA_C13410		hypothetical protein
ChromosomeI	3881593	3882630	ANA_C13411		hypothetical protein
ChromosomeI	3893340	3893564	ANA_C13420	unique	hypothetical protein
ChromosomeI	3893634	3893867	ANA_C13421		hypothetical protein
ChromosomeI	3894688	3895059	ANA_C13423		hypothetical protein
ChromosomeI	3896791	3896516	ANA_C13426		hypothetical protein
ChromosomeI	3897088	3896885	ANA_C13427	unique	hypothetical protein
ChromosomeI	3897675	3897199	ANA_C13428	unique	hypothetical protein
ChromosomeI	3898134	3897724	ANA_C13429	unique	hypothetical protein
ChromosomeI	3898493	3898161	ANA_C13430	unique	hypothetical protein
ChromosomeI	3898724	3898512	ANA_C13431	unique	hypothetical protein
ChromosomeI	3899201	3898893	ANA_C13432		hypothetical protein
ChromosomeI	3899930	3899265	ANA_C13433		hypothetical protein
ChromosomeI	3900515	3900066	ANA_C13434		hypothetical protein
ChromosomeI	3900800	3900579	ANA_C13435		hypothetical protein
ChromosomeI	3901054	3900800	ANA_C13436	unique	hypothetical protein
ChromosomeI	3901319	3901047	ANA_C13437	unique	hypothetical protein
ChromosomeI	3901589	3901389	ANA_C13438	unique	hypothetical protein
ChromosomeI	3902260	3901670	ANA_C13439	conserved	hypothetical protein
ChromosomeI	3902808	3902356	ANA_C13440	unique	hypothetical protein
ChromosomeI	3903948	3903655	ANA_C13442	unique	hypothetical protein
ChromosomeI	3904561	3904031	ANA_C13443		hypothetical protein
ChromosomeI	3904987	3904697	ANA_C13444	unique	hypothetical protein
ChromosomeI	3905742	3905632	ANA_C13446	unique	hypothetical protein
ChromosomeI	3906278	3905916	ANA_C13447		hypothetical protein
ChromosomeI	3906552	3906340	ANA_C13448	unique	hypothetical protein
ChromosomeI	3913086	3912142	ANA_C13453		hypothetical protein
ChromosomeI	3914693	3915358	ANA_C13455		hypothetical protein
ChromosomeI	3915402	3916925	ANA_C13456		hypothetical protein
ChromosomeI	3917990	3920167	ANA_C13458	conserved	hypothetical protein
ChromosomeI	3922899	3922678	ANA_C13460		hypothetical protein
ChromosomeI	3927110	3926169	ANA_C13462	conserved	hypothetical protein
ChromosomeI	3928163	3927133	ANA_C13463		hypothetical protein
ChromosomeI	3931599	3930643	ANA_C13465		hypothetical protein
ChromosomeI	3936186	3935803	ANA_C13469		hypothetical protein
ChromosomeI	3938956	3938114	ANA_C13471		hypothetical protein
ChromosomeI	3939748	3938957	ANA_C13472		hypothetical protein
ChromosomeI	3940782	3939794	ANA_C13473		hypothetical protein
ChromosomeI	3943107	3942019	ANA_C13475		hypothetical protein
ChromosomeI	3945281	3943188	ANA_C13476		hypothetical protein
ChromosomeI	3946198	3945293	ANA_C13477	conserved	hypothetical protein
ChromosomeI	3947009	3946188	ANA_C13478		hypothetical protein
ChromosomeI	3947772	3947026	ANA_C13479		hypothetical protein
ChromosomeI	3949500	3947941	ANA_C13480		hypothetical protein
ChromosomeI	3949814	3949554	ANA_C13481	unique	hypothetical protein
ChromosomeI	3950417	3950115	ANA_C13482	unique	hypothetical protein
ChromosomeI	3950962	3953604	ANA_C13483		hypothetical protein
ChromosomeI	3954236	3953712	ANA_C13484	conserved	hypothetical protein
ChromosomeI	3954689	3956314	ANA_C13485		hypothetical protein
ChromosomeI	3956360	3958972	ANA_C13486		hypothetical protein
ChromosomeI	3961701	3961114	ANA_C13489	unique	hypothetical protein
ChromosomeI	3962289	3961873	ANA_C13490		hypothetical protein
ChromosomeI	3962633	3962349	ANA_C13491		hypothetical protein
ChromosomeI	3962845	3962618	ANA_C13492		hypothetical protein
ChromosomeI	3963259	3962972	ANA_C13493	unique	hypothetical protein
ChromosomeI	3963847	3963419	ANA_C13494		hypothetical protein
ChromosomeI	3966779	3965730	ANA_C13496		hypothetical protein
ChromosomeI	3967328	3967714	ANA_C13498	unique	hypothetical protein
ChromosomeI	3971158	3971400	ANA_C13500	unique	hypothetical protein
ChromosomeI	3974626	3973697	ANA_C13502		hypothetical protein
ChromosomeI	3974812	3975480	ANA_C13503	unique	hypothetical protein
ChromosomeI	3975593	3975805	ANA_C13504		hypothetical protein
ChromosomeI	3976250	3976498	ANA_C13506	conserved	hypothetical protein
ChromosomeI	3976525	3976812	ANA_C13507	conserved	hypothetical protein
ChromosomeI	3976812	3977045	ANA_C13508	conserved	hypothetical protein
ChromosomeI	3977680	3977075	ANA_C13509	conserved	hypothetical protein
ChromosomeI	3983205	3983876	ANA_C13513	conserved	hypothetical protein
ChromosomeI	3986768	3987346	ANA_C13516		hypothetical protein
ChromosomeI	3987965	3987741	ANA_C13518		hypothetical protein
ChromosomeI	3990318	3988951	ANA_C13520	conserved	hypothetical protein
ChromosomeI	3991262	3991477	ANA_C13521	conserved	hypothetical protein
ChromosomeI	3992565	3991933	ANA_C13522	conserved	hypothetical protein
ChromosomeI	3995666	3995088	ANA_C13526		hypothetical protein
ChromosomeI	3997136	3996360	ANA_C13528		hypothetical protein
ChromosomeI	3998749	3998486	ANA_C13530	conserved	hypothetical protein
ChromosomeI	3999299	4000354	ANA_C13531	conserved	hypothetical protein
ChromosomeI	4008331	4008531	ANA_C13538	conserved	hypothetical protein
ChromosomeI	4011154	4011384	ANA_C13544	conserved	hypothetical protein
ChromosomeI	4011381	4011713	ANA_C13545	conserved	hypothetical protein
ChromosomeI	4012171	4011848	ANA_C13546		hypothetical protein
ChromosomeI	4012509	4012264	ANA_C13547		hypothetical protein
ChromosomeI	4012692	4013201	ANA_C13548	conserved	hypothetical protein
ChromosomeI	4017695	4017201	ANA_C13552		hypothetical protein
ChromosomeI	4020333	4020001	ANA_C13554		hypothetical protein
ChromosomeI	4020574	4020401	ANA_C13555	unique	hypothetical protein
ChromosomeI	4024933	4024688	ANA_C13559	conserved	hypothetical protein
ChromosomeI	4026027	4026398	ANA_C13561		hypothetical protein
ChromosomeI	4030953	4031240	ANA_C13564		hypothetical protein
ChromosomeI	4032203	4032466	ANA_C13565		hypothetical protein
ChromosomeI	4032789	4032989	ANA_C13566		hypothetical protein
ChromosomeI	4033296	4033505	ANA_C13567		hypothetical protein
ChromosomeI	4033867	4034025	ANA_C13568	unique	hypothetical protein
ChromosomeI	4034252	4034425	ANA_C13569		hypothetical protein
ChromosomeI	4037716	4037486	ANA_C13574	conserved	hypothetical protein
ChromosomeI	4037829	4037713	ANA_C13575		hypothetical protein
ChromosomeI	4038123	4037905	ANA_C13576		hypothetical protein
ChromosomeI	4038854	4038582	ANA_C13578		hypothetical protein
ChromosomeI	4039271	4039137	ANA_C13579	unique	hypothetical protein
ChromosomeI	4042142	4041792	ANA_C13582	conserved	hypothetical protein
ChromosomeI	4044234	4043887	ANA_C13584	conserved	hypothetical protein
ChromosomeI	4047463	4046687	ANA_C13587	conserved	hypothetical protein
ChromosomeI	4047947	4047540	ANA_C13588		hypothetical protein
ChromosomeI	4049278	4050210	ANA_C13590		hypothetical protein
ChromosomeI	4051964	4051578	ANA_C13592	conserved	hypothetical protein
ChromosomeI	4055716	4056321	ANA_C13597	conserved	hypothetical protein
ChromosomeI	4058139	4057744	ANA_C13599		hypothetical protein
ChromosomeI	4067695	4066973	ANA_C13608		hypothetical protein
ChromosomeI	4071842	4069767	ANA_C13610		hypothetical protein
ChromosomeI	4073145	4073528	ANA_C13612	conserved	hypothetical protein
ChromosomeI	4075695	4075567	ANA_C13615		hypothetical protein
ChromosomeI	4080149	4080436	ANA_C13621	conserved	hypothetical protein
ChromosomeI	4082514	4083128	ANA_C13623	conserved	hypothetical protein
ChromosomeI	4083349	4083504	ANA_C13624	unique	hypothetical protein
ChromosomeI	4088207	4087359	ANA_C13628		hypothetical protein
ChromosomeI	4088389	4088222	ANA_C13629		hypothetical protein
ChromosomeI	4096797	4095049	ANA_C13635	conserved	hypothetical protein
ChromosomeI	4113997	4113644	ANA_C13648	conserved	hypothetical protein
ChromosomeI	4114287	4113994	ANA_C13649		hypothetical protein
ChromosomeI	4114737	4114519	ANA_C13650		hypothetical protein
ChromosomeI	4114979	4114737	ANA_C13651		hypothetical protein
ChromosomeI	4119812	4119549	ANA_C13658		hypothetical protein
ChromosomeI	4129611	4129751	ANA_C13661	conserved	hypothetical protein
ChromosomeI	4135655	4136188	ANA_C13667		hypothetical protein
ChromosomeI	4139211	4137940	ANA_C13670	conserved	hypothetical protein
ChromosomeI	4143560	4143066	ANA_C13673	conserved	hypothetical protein
ChromosomeI	4147494	4148273	ANA_C13677	conserved	hypothetical protein
ChromosomeI	4150869	4151114	ANA_C13680	conserved	hypothetical protein
ChromosomeI	4151320	4151910	ANA_C13681	conserved	hypothetical protein
ChromosomeI	4152069	4152368	ANA_C13682	conserved	hypothetical protein
ChromosomeI	4161024	4160662	ANA_C13689	conserved	hypothetical protein
ChromosomeI	4163938	4164777	ANA_C13692		hypothetical protein
ChromosomeI	4164804	4165052	ANA_C13693		hypothetical protein
ChromosomeI	4165285	4167693	ANA_C13694		hypothetical protein
ChromosomeI	4171998	4176182	ANA_C13702		hypothetical protein
ChromosomeI	4182425	4182961	ANA_C13709		hypothetical protein
ChromosomeI	4186485	4185709	ANA_C13712	conserved	hypothetical protein
ChromosomeI	4187418	4188131	ANA_C13714	conserved	hypothetical protein
ChromosomeI	4196271	4196459	ANA_C13720	unique	hypothetical protein
ChromosomeI	4196571	4197881	ANA_C13721	conserved	hypothetical protein
ChromosomeI	4199066	4199431	ANA_C13723		hypothetical protein
ChromosomeI	4202104	4201835	ANA_C13726		hypothetical protein
ChromosomeI	4203151	4202813	ANA_C13728		hypothetical protein
ChromosomeI	4205283	4204786	ANA_C13730		hypothetical protein
ChromosomeI	4205948	4205583	ANA_C13731		hypothetical protein
ChromosomeI	4206265	4205945	ANA_C13732		hypothetical protein
ChromosomeI	4208064	4208915	ANA_C13735	conserved	hypothetical protein
ChromosomeI	4209114	4210571	ANA_C13736	conserved	hypothetical protein
ChromosomeI	4210653	4210880	ANA_C13737	conserved	hypothetical protein
ChromosomeI	4212449	4212117	ANA_C13740	conserved	hypothetical protein
ChromosomeI	4212602	4213201	ANA_C13741		hypothetical protein
ChromosomeI	4224376	4224759	ANA_C13748	conserved	hypothetical protein
ChromosomeI	4224778	4225278	ANA_C13749	conserved	hypothetical protein
ChromosomeI	4227255	4226605	ANA_C13751	unique	hypothetical protein
ChromosomeI	4230773	4231243	ANA_C13756	conserved	hypothetical protein
ChromosomeI	4231936	4231319	ANA_C13757	conserved	hypothetical protein
ChromosomeI	4234357	4233824	ANA_C13760	conserved	hypothetical protein
ChromosomeI	4239521	4238724	ANA_C13764	conserved	hypothetical protein
ChromosomeI	4247816	4247571	ANA_C13768	unique	hypothetical protein
ChromosomeI	4248129	4247959	ANA_C13769	unique	hypothetical protein
ChromosomeI	4262690	4264565	ANA_C13778	conserved	hypothetical protein
ChromosomeI	4264732	4264947	ANA_C13779		hypothetical protein
ChromosomeI	4268547	4267756	ANA_C13784		hypothetical protein
ChromosomeI	4269994	4269806	ANA_C13786		hypothetical protein
ChromosomeI	4294274	4294110	ANA_C13790		hypothetical protein
ChromosomeI	4304914	4305537	ANA_C13795		hypothetical protein
ChromosomeI	4305577	4306050	ANA_C13796		hypothetical protein
ChromosomeI	4306069	4306296	ANA_C13797		hypothetical protein
ChromosomeI	4311786	4310614	ANA_C13801		hypothetical protein
ChromosomeI	4312050	4312595	ANA_C13802	conserved	hypothetical protein
ChromosomeI	4312948	4313262	ANA_C13803		hypothetical protein
ChromosomeI	4314470	4314342	ANA_C13805		hypothetical protein
ChromosomeI	4317046	4316699	ANA_C13808		hypothetical protein
ChromosomeI	4320760	4320212	ANA_C13811	conserved	hypothetical protein
ChromosomeII	12598	12882	ANA_C20006	unique	hypothetical protein
ChromosomeII	14879	15301	ANA_C20009	conserved	hypothetical protein
ChromosomeII	25639	26070	ANA_C20022		hypothetical protein
ChromosomeII	26083	28758	ANA_C20023		hypothetical protein
ChromosomeII	28789	29073	ANA_C20024	conserved	hypothetical protein
ChromosomeII	30943	30599	ANA_C20026	conserved	hypothetical protein
ChromosomeII	31010	31288	ANA_C20027	conserved	hypothetical protein
ChromosomeII	41002	40166	ANA_C20033	conserved	hypothetical protein
ChromosomeII	41015	41251	ANA_C20034		hypothetical protein
ChromosomeII	46188	46724	ANA_C20039		hypothetical protein
ChromosomeII	47106	47330	ANA_C20040	unique	hypothetical protein
ChromosomeII	47361	48161	ANA_C20041		hypothetical protein
ChromosomeII	49613	49110	ANA_C20043	conserved	hypothetical protein
ChromosomeII	51563	51162	ANA_C20045		hypothetical protein
ChromosomeII	67748	68356	ANA_C20053		hypothetical protein
ChromosomeII	70378	70190	ANA_C20057	conserved	hypothetical protein
ChromosomeII	72385	72158	ANA_C20059		hypothetical protein
ChromosomeII	76960	78054	ANA_C20064	conserved	hypothetical protein
ChromosomeII	79152	79400	ANA_C20066		hypothetical protein
ChromosomeII	79436	79639	ANA_C20067		hypothetical protein
ChromosomeII	79650	79916	ANA_C20068		hypothetical protein
ChromosomeII	81026	81985	ANA_C20071		hypothetical protein
ChromosomeII	85071	85679	ANA_C20075	unique	hypothetical protein
ChromosomeII	90942	90451	ANA_C20080	conserved	hypothetical protein
ChromosomeII	95740	96081	ANA_C20083		hypothetical protein
ChromosomeII	96293	97684	ANA_C20084		hypothetical protein
ChromosomeII	97729	97983	ANA_C20085		hypothetical protein
ChromosomeII	101536	101012	ANA_C20089	conserved	hypothetical protein
ChromosomeII	107518	104492	ANA_C20092		hypothetical protein
ChromosomeII	107927	108199	ANA_C20093		hypothetical protein
ChromosomeII	114672	114184	ANA_C20099	conserved	hypothetical protein
ChromosomeII	125710	125249	ANA_C20108	conserved	hypothetical protein
ChromosomeII	126082	125846	ANA_C20109	conserved	hypothetical protein
ChromosomeII	126673	126197	ANA_C20110	conserved	hypothetical protein
ChromosomeII	132543	133805	ANA_C20117		hypothetical protein
ChromosomeII	140075	140482	ANA_C20121	conserved	hypothetical protein
ChromosomeII	140913	141218	ANA_C20122		hypothetical protein
ChromosomeII	141839	142330	ANA_C20123	conserved	hypothetical protein
ChromosomeII	145359	146102	ANA_C20127	conserved	hypothetical protein
ChromosomeII	150783	150394	ANA_C20129	conserved	hypothetical protein
ChromosomeII	152068	150899	ANA_C20130	conserved	hypothetical protein
ChromosomeII	155226	156083	ANA_C20133	conserved	hypothetical protein
ChromosomeII	159654	158977	ANA_C20136		hypothetical protein
ChromosomeII	162733	163167	ANA_C20138		hypothetical protein
ChromosomeII	168654	167488	ANA_C20142	conserved	hypothetical protein
ChromosomeII	170123	169488	ANA_C20144		hypothetical protein
ChromosomeII	173652	173434	ANA_C20147	unique	hypothetical protein
ChromosomeII	174313	175014	ANA_C20148	conserved	hypothetical protein
ChromosomeII	178032	178322	ANA_C20151		hypothetical protein
ChromosomeII	178342	178584	ANA_C20152		hypothetical protein
ChromosomeII	183339	183542	ANA_C20157		hypothetical protein
ChromosomeII	183904	185241	ANA_C20158	conserved	hypothetical protein
ChromosomeII	190609	191385	ANA_C20161	conserved	hypothetical protein
ChromosomeII	191398	193365	ANA_C20162		hypothetical protein
ChromosomeII	193397	193612	ANA_C20164		hypothetical protein
ChromosomeII	209215	209559	ANA_C20173		hypothetical protein
ChromosomeII	209507	209776	ANA_C20174		hypothetical protein
ChromosomeII	209868	210074	ANA_C20175	conserved	hypothetical protein
ChromosomeII	210366	210088	ANA_C20176	conserved	hypothetical protein
ChromosomeII	210584	210363	ANA_C20177		hypothetical protein
ChromosomeII	210775	211068	ANA_C20178		hypothetical protein
ChromosomeII	211122	211394	ANA_C20179		hypothetical protein
ChromosomeII	211391	211756	ANA_C20180		hypothetical protein
ChromosomeII	217168	217417	ANA_C20186		hypothetical protein
ChromosomeII	218928	219635	ANA_C20189		hypothetical protein
ChromosomeII	229779	229372	ANA_C20196		hypothetical protein
ChromosomeII	230196	229795	ANA_C20197		hypothetical protein
ChromosomeII	230676	230924	ANA_C20198		hypothetical protein
ChromosomeII	232359	232736	ANA_C20200	conserved	hypothetical protein
ChromosomeII	237634	238176	ANA_C20205	conserved	hypothetical protein
ChromosomeII	238807	238289	ANA_C20206	conserved	hypothetical protein
ChromosomeII	239057	240868	ANA_C20208	conserved	hypothetical protein
ChromosomeII	241682	240993	ANA_C20209		hypothetical protein
ChromosomeII	244356	244189	ANA_C20211		hypothetical protein
ChromosomeII	256998	257576	ANA_C20220	conserved	hypothetical protein
ChromosomeII	258294	257644	ANA_C20221		hypothetical protein
ChromosomeII	258505	259650	ANA_C20222		hypothetical protein
ChromosomeII	264998	265195	ANA_C20226		hypothetical protein
ChromosomeII	267581	267279	ANA_C20228	conserved	hypothetical protein
ChromosomeII	269473	270003	ANA_C20231	conserved	hypothetical protein
ChromosomeII	271018	270755	ANA_C20233	unique	hypothetical protein
ChromosomeII	274985	275470	ANA_C20240	conserved	hypothetical protein
ChromosomeII	277284	277436	ANA_C20243		hypothetical protein
ChromosomeII	279329	279072	ANA_C20247	conserved	hypothetical protein
ChromosomeII	284459	285100	ANA_C20253		hypothetical protein
ChromosomeII	285138	285473	ANA_C20254		hypothetical protein
ChromosomeII	285995	285621	ANA_C20255		hypothetical protein
ChromosomeII	297102	295981	ANA_C20263	conserved	hypothetical protein
ChromosomeII	297768	297106	ANA_C20264	conserved	hypothetical protein
ChromosomeII	299714	298545	ANA_C20266		hypothetical protein
ChromosomeII	304408	304653	ANA_C20272		hypothetical protein
ChromosomeII	304664	305632	ANA_C20273		hypothetical protein
ChromosomeII	306263	305751	ANA_C20274		hypothetical protein
ChromosomeII	312083	312421	ANA_C20279		hypothetical protein
ChromosomeII	316522	316397	ANA_C20285	unique	hypothetical protein
ChromosomeII	316756	316574	ANA_C20286		hypothetical protein
ChromosomeII	330930	333067	ANA_C20299		hypothetical protein
ChromosomeII	333186	333372	ANA_C20300	conserved	hypothetical protein
ChromosomeII	342411	341821	ANA_C20307		hypothetical protein
ChromosomeII	342795	342469	ANA_C20308	conserved	hypothetical protein
ChromosomeII	344221	344526	ANA_C20310		hypothetical protein
ChromosomeII	349136	348957	ANA_C20313	conserved	hypothetical protein
ChromosomeII	349419	349658	ANA_C20314		hypothetical protein
ChromosomeII	352219	351758	ANA_C20316		hypothetical protein
ChromosomeII	358591	359214	ANA_C20322	conserved	hypothetical protein
ChromosomeII	364808	365629	ANA_C20326		hypothetical protein
ChromosomeII	366124	365870	ANA_C20327	conserved	hypothetical protein
ChromosomeII	368912	368739	ANA_C20330	conserved	hypothetical protein
ChromosomeII	375008	373041	ANA_C20335		hypothetical protein
ChromosomeII	376550	376909	ANA_C20337	conserved	hypothetical protein
ChromosomeII	376903	377253	ANA_C20338	conserved	hypothetical protein
ChromosomeII	377297	377782	ANA_C20339		hypothetical protein
ChromosomeII	377917	378204	ANA_C20340	conserved	hypothetical protein
ChromosomeII	379880	379182	ANA_C20342		hypothetical protein
ChromosomeII	383806	382076	ANA_C20344	conserved	hypothetical protein
ChromosomeII	386509	385958	ANA_C20347	conserved	hypothetical protein
ChromosomeII	387874	388209	ANA_C20349	conserved	hypothetical protein
ChromosomeII	388206	388520	ANA_C20350	conserved	hypothetical protein
ChromosomeII	390279	389998	ANA_C20353	conserved	hypothetical protein
ChromosomeII	392271	390651	ANA_C20354	conserved	hypothetical protein
ChromosomeII	393017	392439	ANA_C20355		hypothetical protein
ChromosomeII	396167	395931	ANA_C20357		hypothetical protein
ChromosomeII	398656	399105	ANA_C20359	conserved	hypothetical protein
ChromosomeII	402245	402433	ANA_C20363	conserved	hypothetical protein
ChromosomeII	403448	402858	ANA_C20365	unique	hypothetical protein
ChromosomeII	409181	409447	ANA_C20370	conserved	hypothetical protein
ChromosomeII	411236	410283	ANA_C20372	conserved	hypothetical protein
ChromosomeII	414235	413867	ANA_C20375	conserved	hypothetical protein
ChromosomeII	421562	420987	ANA_C20382	conserved	hypothetical protein
ChromosomeII	422591	421833	ANA_C20383		hypothetical protein
ChromosomeII	423040	422594	ANA_C20384		hypothetical protein
ChromosomeII	423277	423164	ANA_C20385		hypothetical protein
ChromosomeII	437815	438654	ANA_C20395	conserved	hypothetical protein
ChromosomeII	438658	438936	ANA_C20396		hypothetical protein
ChromosomeII	441194	440403	ANA_C20399	conserved	hypothetical protein
ChromosomeII	441724	441212	ANA_C20400		hypothetical protein
ChromosomeII	449465	449163	ANA_C20408		hypothetical protein
ChromosomeII	466992	466774	ANA_C20420		hypothetical protein
ChromosomeII	467687	467917	ANA_C20421		hypothetical protein
ChromosomeII	474366	473737	ANA_C20428		hypothetical protein
ChromosomeII	476123	476809	ANA_C20431		hypothetical protein
ChromosomeII	479617	479910	ANA_C20434		hypothetical protein
ChromosomeII	482905	483093	ANA_C20437	unique	hypothetical protein
ChromosomeII	483244	483594	ANA_C20438	conserved	hypothetical protein
ChromosomeII	484415	483684	ANA_C20439		hypothetical protein
ChromosomeII	485554	484412	ANA_C20440	conserved	hypothetical protein
ChromosomeII	485659	485790	ANA_C20441		hypothetical protein
ChromosomeII	486095	486472	ANA_C20442	conserved	hypothetical protein
ChromosomeII	486503	486784	ANA_C20443	conserved	hypothetical protein
ChromosomeII	489098	488613	ANA_C20445		hypothetical protein
ChromosomeII	495175	494366	ANA_C20448		hypothetical protein
ChromosomeII	495686	495363	ANA_C20449		hypothetical protein
ChromosomeII	499839	500300	ANA_C20453	conserved	hypothetical protein
ChromosomeII	502295	502564	ANA_C20455	conserved	hypothetical protein
ChromosomeII	502751	502990	ANA_C20456		hypothetical protein
ChromosomeII	506132	506305	ANA_C20458	unique	hypothetical protein
ChromosomeII	506642	506890	ANA_C20459		hypothetical protein
ChromosomeII	509837	509574	ANA_C20461	conserved	hypothetical protein
ChromosomeII	516058	515654	ANA_C20468		hypothetical protein
ChromosomeII	516810	516175	ANA_C20469		hypothetical protein
ChromosomeII	520277	520155	ANA_C20472		hypothetical protein
ChromosomeII	520766	521308	ANA_C20473		hypothetical protein
ChromosomeII	521560	521673	ANA_C20474		hypothetical protein
ChromosomeII	521744	522628	ANA_C20475		hypothetical protein
ChromosomeII	522781	525720	ANA_C20476		hypothetical protein
ChromosomeII	525744	525983	ANA_C20477		hypothetical protein
ChromosomeII	527331	527056	ANA_C20479		hypothetical protein
ChromosomeII	528944	529813	ANA_C20481		hypothetical protein
ChromosomeII	532302	531004	ANA_C20484	conserved	hypothetical protein
ChromosomeII	534197	533259	ANA_C20486		hypothetical protein
ChromosomeII	536829	536131	ANA_C20488		hypothetical protein
ChromosomeII	537679	537278	ANA_C20489	conserved	hypothetical protein
ChromosomeII	537980	537834	ANA_C20490		hypothetical protein
ChromosomeII	546481	547176	ANA_C20493		hypothetical protein
ChromosomeII	549827	549294	ANA_C20496		hypothetical protein
ChromosomeII	551009	550716	ANA_C20498		hypothetical protein
ChromosomeII	556219	555923	ANA_C20504	conserved	hypothetical protein
ChromosomeII	559345	559055	ANA_C20506		hypothetical protein
ChromosomeII	560073	559846	ANA_C20508		hypothetical protein
ChromosomeII	562579	562863	ANA_C20510		hypothetical protein
ChromosomeII	563256	562879	ANA_C20511		hypothetical protein
ChromosomeII	573580	574044	ANA_C20520	conserved	hypothetical protein
ChromosomeII	594627	594055	ANA_C20536		hypothetical protein
ChromosomeII	597988	597848	ANA_C20538		hypothetical protein
ChromosomeII	598910	598293	ANA_C20539	conserved	hypothetical protein
ChromosomeII	600062	600283	ANA_C20541		hypothetical protein
ChromosomeII	605784	605380	ANA_C20547		hypothetical protein
ChromosomeII	606076	605837	ANA_C20548		hypothetical protein
ChromosomeII	606555	606148	ANA_C20549		hypothetical protein
ChromosomeII	607613	607122	ANA_C20550	unique	hypothetical protein
ChromosomeII	613763	614173	ANA_C20555		hypothetical protein
ChromosomeII	616317	616658	ANA_C20559		hypothetical protein
ChromosomeII	616872	617837	ANA_C20560		hypothetical protein
ChromosomeII	625476	626120	ANA_C20567		hypothetical protein
ChromosomeII	626507	626623	ANA_C20568		hypothetical protein
ChromosomeII	634278	634652	ANA_C20576		hypothetical protein
ChromosomeII	635884	635591	ANA_C20579		hypothetical protein
ChromosomeII	636774	636517	ANA_C20580	conserved	hypothetical protein
ChromosomeII	639726	638950	ANA_C20582	conserved	hypothetical protein
ChromosomeII	642729	642271	ANA_C20585		hypothetical protein
ChromosomeII	643222	642797	ANA_C20586		hypothetical protein
ChromosomeII	645458	645874	ANA_C20588	conserved	hypothetical protein
ChromosomeII	648312	648503	ANA_C20590	unique	hypothetical protein
ChromosomeII	652297	653010	ANA_C20593	conserved	hypothetical protein
ChromosomeII	667199	666804	ANA_C20605		hypothetical protein
ChromosomeII	670498	671271	ANA_C20609	conserved	hypothetical protein
ChromosomeII	671711	672037	ANA_C20611	conserved	hypothetical protein
ChromosomeII	676171	676986	ANA_C20616		hypothetical protein
ChromosomeII	677621	676989	ANA_C20617		hypothetical protein
ChromosomeII	687625	688122	ANA_C20624		hypothetical protein
ChromosomeII	689491	689760	ANA_C20626	conserved	hypothetical protein
ChromosomeII	693926	693420	ANA_C20630		hypothetical protein
ChromosomeII	694741	694947	ANA_C20632		hypothetical protein
ChromosomeII	703152	702499	ANA_C20638		hypothetical protein
ChromosomeII	705507	705986	ANA_C20641		hypothetical protein
ChromosomeII	706670	707281	ANA_C20642	conserved	hypothetical protein
ChromosomeII	713695	712805	ANA_C20648		hypothetical protein
ChromosomeII	716596	716790	ANA_C20650		hypothetical protein
ChromosomeII	727762	727151	ANA_C20659	conserved	hypothetical protein
ChromosomeII	728259	727759	ANA_C20660	conserved	hypothetical protein
ChromosomeII	731402	730155	ANA_C20663	conserved	hypothetical protein
ChromosomeII	733378	731450	ANA_C20664	conserved	hypothetical protein
ChromosomeII	733976	733626	ANA_C20665		hypothetical protein
ChromosomeII	740421	740861	ANA_C20671	conserved	hypothetical protein
ChromosomeII	741303	740914	ANA_C20672		hypothetical protein
ChromosomeII	743601	744050	ANA_C20675		hypothetical protein
ChromosomeII	744887	745129	ANA_C20677	conserved	hypothetical protein
ChromosomeII	751318	750944	ANA_C20684		hypothetical protein
ChromosomeII	755916	755422	ANA_C20689	conserved	hypothetical protein
ChromosomeII	757143	755968	ANA_C20690		hypothetical protein
ChromosomeII	758358	758591	ANA_C20692	conserved	hypothetical protein
ChromosomeII	761492	761211	ANA_C20695		hypothetical protein
ChromosomeII	762163	761489	ANA_C20696		hypothetical protein
ChromosomeII	762666	762180	ANA_C20697		hypothetical protein
ChromosomeII	765013	765705	ANA_C20699		hypothetical protein
ChromosomeII	765772	766230	ANA_C20700		hypothetical protein
ChromosomeII	766276	766389	ANA_C20701		hypothetical protein
ChromosomeII	766531	767001	ANA_C20702		hypothetical protein
ChromosomeII	766995	767462	ANA_C20703		hypothetical protein
ChromosomeII	774057	775307	ANA_C20707		hypothetical protein
ChromosomeII	775314	775505	ANA_C20708	unique	hypothetical protein
ChromosomeII	779681	779310	ANA_C20712		hypothetical protein
ChromosomeII	779897	780409	ANA_C20713		hypothetical protein
ChromosomeII	782614	783783	ANA_C20717	conserved	hypothetical protein
ChromosomeII	784272	785249	ANA_C20719		hypothetical protein
ChromosomeII	789189	788599	ANA_C20724		hypothetical protein
ChromosomeII	790604	789186	ANA_C20725		hypothetical protein
ChromosomeII	794665	795117	ANA_C20730	conserved	hypothetical protein
ChromosomeII	797888	798709	ANA_C20736		hypothetical protein
ChromosomeII	803865	804864	ANA_C20741	conserved	hypothetical protein
ChromosomeII	811048	810248	ANA_C20747	conserved	hypothetical protein
ChromosomeII	811516	812334	ANA_C20748	conserved	hypothetical protein
ChromosomeII	813654	814277	ANA_C20750	conserved	hypothetical protein
ChromosomeII	814410	814751	ANA_C20751		hypothetical protein
ChromosomeII	816173	817162	ANA_C20753	conserved	hypothetical protein
ChromosomeII	818482	817313	ANA_C20754	conserved	hypothetical protein
PlasmidA	255	4808	ANA_P10001		hypothetical protein
PlasmidA	5226	4915	ANA_P10002	unique	hypothetical protein
PlasmidA	7641	7450	ANA_P10004	unique	hypothetical protein
PlasmidA	8313	8125	ANA_P10005		hypothetical protein
PlasmidA	8493	9446	ANA_P10006	conserved	hypothetical protein
PlasmidA	10345	10902	ANA_P10008		hypothetical protein
PlasmidA	12257	12763	ANA_P10010	conserved	hypothetical protein
PlasmidA	13403	14356	ANA_P10012		hypothetical protein
PlasmidA	14503	15387	ANA_P10013		hypothetical protein
PlasmidA	15548	15925	ANA_P10014		hypothetical protein
PlasmidA	22753	23097	ANA_P10017		hypothetical protein
PlasmidA	25200	25334	ANA_P10020		hypothetical protein
PlasmidA	27115	27942	ANA_P10022		hypothetical protein
PlasmidA	29670	28711	ANA_P10024		hypothetical protein
PlasmidA	31012	30803	ANA_P10026	unique	hypothetical protein
PlasmidA	31374	31099	ANA_P10027		hypothetical protein
PlasmidA	31746	31468	ANA_P10028	unique	hypothetical protein
PlasmidA	32263	31919	ANA_P10029		hypothetical protein
PlasmidA	32731	32339	ANA_P10030	unique	hypothetical protein
PlasmidA	33009	32797	ANA_P10031	unique	hypothetical protein
PlasmidA	34209	33895	ANA_P10033	unique	hypothetical protein
PlasmidA	35053	34358	ANA_P10034		hypothetical protein
PlasmidA	35654	35199	ANA_P10035		hypothetical protein
PlasmidA	36207	35695	ANA_P10036		hypothetical protein
PlasmidA	36450	36211	ANA_P10037	unique	hypothetical protein
PlasmidA	36748	36455	ANA_P10038	unique	hypothetical protein
PlasmidA	37022	36684	ANA_P10039		hypothetical protein
PlasmidA	37545	37063	ANA_P10040	conserved	hypothetical protein
PlasmidA	38027	37740	ANA_P10041	unique	hypothetical protein
PlasmidA	38572	38120	ANA_P10042	unique	hypothetical protein
PlasmidA	39202	38675	ANA_P10043		hypothetical protein
PlasmidA	39393	39289	ANA_P10044	unique	hypothetical protein
PlasmidA	39972	39415	ANA_P10045	unique	hypothetical protein
PlasmidA	40368	40069	ANA_P10046		hypothetical protein
PlasmidA	40814	40458	ANA_P10047		hypothetical protein
PlasmidA	41131	42078	ANA_P10048	conserved	hypothetical protein
PlasmidA	42573	42181	ANA_P10049	unique	hypothetical protein
PlasmidA	43058	42672	ANA_P10050		hypothetical protein
PlasmidA	43462	43238	ANA_P10051	unique	hypothetical protein
PlasmidA	43549	44688	ANA_P10052	unique	hypothetical protein
PlasmidA	46052	45831	ANA_P10054	unique	hypothetical protein
PlasmidA	47083	46721	ANA_P10055	unique	hypothetical protein
PlasmidA	47617	47243	ANA_P10056	unique	hypothetical protein
PlasmidA	48479	47874	ANA_P10057		hypothetical protein
PlasmidA	49380	48883	ANA_P10058		hypothetical protein
PlasmidA	49688	49437	ANA_P10059		hypothetical protein
PlasmidA	50223	49906	ANA_P10060	unique	hypothetical protein
PlasmidA	50962	50594	ANA_P10061	unique	hypothetical protein
PlasmidA	51217	51465	ANA_P10062	unique	hypothetical protein
PlasmidA	51468	52043	ANA_P10063		hypothetical protein
PlasmidA	52040	52966	ANA_P10064		hypothetical protein
PlasmidA	52941	53411	ANA_P10065	unique	hypothetical protein
PlasmidA	55404	55132	ANA_P10067		hypothetical protein
PlasmidA	55582	55938	ANA_P10068	conserved	hypothetical protein
PlasmidA	55935	56276	ANA_P10069		hypothetical protein
PlasmidA	57080	56376	ANA_P10070		hypothetical protein
PlasmidA	57082	57207	ANA_P10071	unique	hypothetical protein
PlasmidA	57313	57534	ANA_P10072	unique	hypothetical protein
PlasmidA	57572	57892	ANA_P10073		hypothetical protein
PlasmidA	58321	58548	ANA_P10075		hypothetical protein
PlasmidA	59410	59736	ANA_P10077		hypothetical protein
PlasmidA	59815	60243	ANA_P10078		hypothetical protein
PlasmidA	65124	64561	ANA_P10082		hypothetical protein
PlasmidA	66014	65193	ANA_P10083		hypothetical protein
PlasmidA	67538	66099	ANA_P10084		hypothetical protein
PlasmidA	68586	67531	ANA_P10085		hypothetical protein
PlasmidA	69651	68638	ANA_P10086		hypothetical protein
PlasmidA	70912	69674	ANA_P10087		hypothetical protein
PlasmidA	72772	73095	ANA_P10090		hypothetical protein
PlasmidA	79618	78962	ANA_P10092		hypothetical protein
PlasmidA	80367	79669	ANA_P10093		hypothetical protein
PlasmidB	101	994	ANA_P20001		hypothetical protein
PlasmidB	1362	1174	ANA_P20002		hypothetical protein
PlasmidB	2760	2972	ANA_P20004	unique	hypothetical protein
PlasmidB	3816	3980	ANA_P20006	unique	hypothetical protein
PlasmidB	4186	4698	ANA_P20007		hypothetical protein
PlasmidB	5523	5807	ANA_P20009	unique	hypothetical protein
PlasmidB	5976	6641	ANA_P20010		hypothetical protein
PlasmidB	6638	7648	ANA_P20011		hypothetical protein
PlasmidB	10539	10186	ANA_P20014	conserved	hypothetical protein
PlasmidB	20324	19983	ANA_P20022		hypothetical protein
PlasmidB	20643	20329	ANA_P20023		hypothetical protein
PlasmidB	20820	21095	ANA_P20024		hypothetical protein
PlasmidB	21168	21545	ANA_P20025		hypothetical protein
PlasmidB	26163	26504	ANA_P20028	unique	hypothetical protein
PlasmidB	26735	27052	ANA_P20029	unique	hypothetical protein
PlasmidB	30411	29920	ANA_P20031		hypothetical protein
PlasmidB	31384	32040	ANA_P20033		hypothetical protein
PlasmidB	33208	32075	ANA_P20034		hypothetical protein
PlasmidB	36815	33513	ANA_P20035		hypothetical protein
PlasmidB	38312	37326	ANA_P20036		hypothetical protein
PlasmidB	45920	46339	ANA_P20044		hypothetical protein
PlasmidB	51962	51525	ANA_P20048	conserved	hypothetical protein
PlasmidB	53819	53298	ANA_P20050		hypothetical protein
PlasmidC	164	352	ANA_P30001		hypothetical protein
PlasmidC	439	633	ANA_P30002	unique	hypothetical protein
PlasmidC	626	868	ANA_P30003	unique	hypothetical protein
PlasmidC	1381	1533	ANA_P30004	unique	hypothetical protein
PlasmidC	1868	2026	ANA_P30005	unique	hypothetical protein
PlasmidC	2116	2298	ANA_P30006	unique	hypothetical protein
PlasmidC	2295	2444	ANA_P30007	unique	hypothetical protein
PlasmidC	2446	5712	ANA_P30008		hypothetical protein
PlasmidC	5878	6585	ANA_P30009	unique	hypothetical protein
PlasmidC	7462	7106	ANA_P30010		hypothetical protein
PlasmidC	7870	7709	ANA_P30011	unique	hypothetical protein
PlasmidC	12980	12750	ANA_P30014	unique	hypothetical protein
PlasmidC	13211	13047	ANA_P30015	unique	hypothetical protein
PlasmidC	13440	14453	ANA_P30016		hypothetical protein
PlasmidC	14976	14593	ANA_P30017	unique	hypothetical protein
PlasmidC	16960	15539	ANA_P30018		hypothetical protein
PlasmidC	17725	17132	ANA_P30019	unique	hypothetical protein
PlasmidC	18470	17796	ANA_P30020		hypothetical protein
PlasmidC	19412	18624	ANA_P30021		hypothetical protein
PlasmidC	19838	19416	ANA_P30022		hypothetical protein

## Sheet: Table S2
TableS2 – Pseudogenes annotated from the Anabaena sp. 90 genome.
replicon	start	end	locus_tag	protein name derived from homolog search	CMR category	type	detail disrupted form	note	with intact paralog
ChromosomeI	736828	736956	ANA_C10680	magnesium chelatase H subunit	Biosynthesis of cofactors, prosthetic groups, and carriers	Truncation	736828-736956	C terminal partial ORF	√
ChromosomeI	1464980	1465099	ANA_C11321	thiamine-phosphate diphosphorylase	Biosynthesis of cofactors, prosthetic groups, and carriers	Truncation	1464980-1465099	C terminal partial ORF	√
ChromosomeI	53812	51086	ANA_C10047	glycosyl transferase family 1 protein	Cell envelope	Insertion	c53812-53432, c51811-51086	inserted by IS	√
ChromosomeI	4206	3877	ANA_C10007	XisI protein	Cellular processes	Mutation	c4206-3877	with internal stop codon	√
ChromosomeI	4338	4207	ANA_C10008	prevent-host-death protein	Cellular processes	Truncation	c4338-4207	N terminal partial ORF
ChromosomeI	337127	337543	ANA_C10308	XisH protein	Cellular processes	Mutation	337127-337543	with internal stop codon	√
ChromosomeI	3058105	3057902	ANA_C12710	XisH protein	Cellular processes	Truncation	c3058105-3057902	C terminal partial ORF	√
ChromosomeI	3272393	3272539	ANA_C12908	gas vesicle protein GvpG	Cellular processes	Truncation	3272393-3272539	C terminal partial ORF
ChromosomeI	4054951	4055350	ANA_C13595	XisH	Cellular processes	Frameshift	4054951-4055148, 4055144-4055350	with frameshift and internal stop codon	√
ChromosomeII	301839	301729	ANA_C20268	acriflavin resistance protein	Cellular processes	Truncation	c301839-301729	partial ORF
ChromosomeII	694587	693937	ANA_C20631	patatin	Cellular processes	Truncation	c694587-693937	C terminal partial ORF
ChromosomeI	1560528	1561493	ANA_C11417	nitroreductase	Central intermediary metabolism	Mutation	1560528-1560998, 1560997-1561308, 1561308-1561493	with internal stop codon	√
ChromosomeI	3749582	3747981	ANA_C13302	sulfatase	Central intermediary metabolism	Truncation	c3749582-3747981	partial ORF	√
PlasmidB	12753	11893	ANA_P20016	sulfatase-modifying factor domain-containing protein	Central intermediary metabolism	Truncation	c12753-11893	truncated partial ORF	√
ChromosomeI	136271	136435	ANA_C10120	putative restriction endonuclease	DNA metabolism	Truncation	136271-136435	C terminal partial ORF	√
ChromosomeI	297125	297441	ANA_C10269	type III restriction enzyme	DNA metabolism	Truncation	297125-297226, 297229-297441	disrupted
ChromosomeI	1005890	1005371	ANA_C10940	DNA polymerase III subunit delta	DNA metabolism	Frameshift	c1005890-1005660, c1005661-1005371	truncated, with frameshift	√
ChromosomeI	1011481	1011185	ANA_C10946	DNA polymerase I-like	DNA metabolism	Truncation	c1011481-1011185	partial ORF
ChromosomeI	1197427	1197209	ANA_C11061	site-specific recombinase	DNA metabolism	Truncation	c1197427-1197209	C terminal partial ORF	√
ChromosomeI	1353554	1353251	ANA_C11201	putative restriction endonuclease	DNA metabolism	Truncation	c1353554-1353420, c1353379-1353251	N terminal and disrupted	√
ChromosomeI	1732820	1732641	ANA_C11589	recombinase	DNA metabolism	Truncation	c1732820-1732641	N terminal partial ORF
ChromosomeI	1773113	1770711	ANA_C11620	DNA polymerase III epsilon subunit and exonuclease-like protein	DNA metabolism	Mutation	c1773113-1770711	with internal stop codon
ChromosomeI	2062892	2061669	ANA_C11865	modification methylase AccI	DNA metabolism	Truncation	c2062892-2061669	partial ORF
ChromosomeI	2168938	2168220	ANA_C11958	putative restriction endonuclease	DNA metabolism	Insertion	c2168938-2168810, c2168672-2168220	Inserted by MITE	√
ChromosomeI	2325840	2326046	ANA_C12078	putative restriction endonuclease	DNA metabolism	Truncation	2325840-2326046	C terminal partial ORF	√
ChromosomeI	2339273	2338782	ANA_C12089	N-6 DNA methylase	DNA metabolism	Truncation	c2339273-2338782	N terminal partial ORF
ChromosomeI	2483480	2483670	ANA_C12210	Chromosome segregation protein SMC	DNA metabolism	Truncation	2483480-2483554, 2483554-2483670	C terminal partial ORF	√
ChromosomeI	2539758	2539901	ANA_C12258	putative restriction endonuclease	DNA metabolism	Truncation	2539758-2539901	C terminal partial ORF	√
ChromosomeI	2621528	2620905	ANA_C12330	type II restriction enzyme ScaI	DNA metabolism	Mutation	c2621528-2620905	with internal stop codon
ChromosomeI	2728745	2728918	ANA_C12428	putative restriction endonuclease	DNA metabolism	Truncation	2728745-2728918	partial ORF	√
ChromosomeI	2753333	2753482	ANA_C12449	formamidopyrimidine-DNA glycosylase	DNA metabolism	Truncation	2753333-2753482	partial ORF
ChromosomeI	2983649	2984050	ANA_C12645	putative restriction endonuclease	DNA metabolism	Truncation	2983649-2984050	C terminal partial ORF	√
ChromosomeI	3009390	3009121	ANA_C12666	putative restriction endonuclease	DNA metabolism	Truncation	c3009390-3009121	C terminal partial ORF	√
ChromosomeI	3407752	3406915	ANA_C13017	DNA-cytosine methylase	DNA metabolism	Frameshift	c3407752-3407570, c3407455-3407042, c3407082-3406915	with frameshift	√
ChromosomeI	3420906	3420799	ANA_C13045	HsdR family type I site-specific deoxyribonuclease	DNA metabolism	Truncation	c3420906-3420799	C terminal partial ORF
ChromosomeI	3841221	3841415	ANA_C13375	type I site-specific restriction-modification system R subunit	DNA metabolism	Truncation	3841221-3841415	N terminal partial ORF
ChromosomeI	3906593	3907552	ANA_C13449	site-specific DNA-methyltransferase	DNA metabolism	Insertion	3906593-3906775, 3906899-3907294, 3907328-3907552	inserted by MITE	√
ChromosomeI	4227535	4227308	ANA_C13752	restriction-modification system restriction subunit	DNA metabolism	Truncation	c4227535-4227308	C terminal partial ORF	√
ChromosomeI	4253255	4252361	ANA_C13771	DNA methylase	DNA metabolism	Truncation	c4253255-4253106, c4253104-4252361	truncated without middle part
PlasmidB	31318	30752	ANA_P20032	SNase-like nuclease	DNA metabolism	Mutation	c31318-30752	with internal stop codon	√
ChromosomeII	466580	464021	ANA_C20418	putative restriction endonuclease	DNA metabolism	insertion	c466580-466494, c464958-464647, c464239-464021	inserted	√
ChromosomeII	466274	464996	ANA_C20419	HNH endonuclease	DNA metabolism	Insertion	c466274-465759, c465757-464996	with frameshift	√
ChromosomeII	510098	510217	ANA_C20462	type I site-specific deoxyribonuclease chain R	DNA metabolism	Truncation	510098-510217	C terminal partial ORF
ChromosomeII	510259	511290	ANA_C20463	type I site-specific deoxyribonuclease chain R	DNA metabolism	Truncation	510259-511290	N terminal partial ORF
ChromosomeII	511325	511618	ANA_C20464	N-6 DNA methylase	DNA metabolism	Truncation	511325-511618	N terminal partial ORF
ChromosomeII	681088	679990	ANA_C20620	site-specific integrase/resolvase	DNA metabolism	Insertion	c681088-680858, c680316-679990	Inserted by MITE	√
ChromosomeII	795671	795850	ANA_C20732	putative restriction endonuclease	DNA metabolism	Truncation	795671-795850	C terminal partial ORF
ChromosomeI	390105	390257	ANA_C10366	dienelactone hydrolase	Energy metabolism	Truncation	390105-390257	N terminal partial ORF
ChromosomeI	2471102	2469227	ANA_C12197	alpha amylase	Energy metabolism	Insertion	c2471102-2470710, c2470291-2469227	Inserted by MITE	√
ChromosomeI	2630886	2630438	ANA_C12340	enolase	Energy metabolism	Truncation	c2630886-2630722, c2630731-2630438	truncated and disrupted	√
ChromosomeI	2824370	2824251	ANA_C12512	glycine dehydrogenase	Energy metabolism	Truncation	c2824370-2824251	C terminal partial ORF	√
ChromosomeI	3317032	3316823	ANA_C12950	sucrose phosphatase	Energy metabolism	Truncation	c3317032-3316823	N terminal partial ORF	√
ChromosomeI	3803619	3804476	ANA_C13345	cytochrome P450-like protein	Energy metabolism	Truncation	3803619-3804476	truncated without middle part	√
ChromosomeII	22965	22843	ANA_C20019	ferredoxin-like protein	Energy metabolism	Truncation	c22965-22843	partial ORF	√
ChromosomeII	91763	91030	ANA_C20081	alcohol dehydrogenase	Energy metabolism	Truncation	c91763-91404, c91404-91030	disrupted	√
ChromosomeII	352493	352236	ANA_C20317	ferredoxin protein	Energy metabolism	Truncation	c352493-352236	partial ORF	√
ChromosomeI	360355	360504	ANA_C10333	1-acyl-sn-glycerol-3-phosphate acyltransferase	Fatty acid and phospholipid metabolism	Truncation	360355-360504	C terminal partial ORF	√
ChromosomeI	3800763	3801284	ANA_C13341	fatty acid desaturase	Fatty acid and phospholipid metabolism	Truncation	3800763-3801284	partial ORF	√
ChromosomeI	3802430	3802931	ANA_C13343	stearoyl-CoA 9-desaturase	Fatty acid and phospholipid metabolism	Truncation	3802430-3802795, 3802809-3802931	truncated without middle part	√
ChromosomeII	392271	390651	ANA_C20354	hypothetical protein	Hypothetical protein	Insertion	c392271-391495, c391313-390651	Inserted by MITE	√
ChromosomeII	803865	804864	ANA_C20741	hypothetical protein	Hypothetical protein	Truncation	803865-804275, 804442-804864	Inserted by MITE	√
ChromosomeI	1808672	1808586	ANA_C11657	hypothetical protein	Hypothetical protein	Truncation	c1808672-1808586	N terminal partial ORF
ChromosomeII	238807	238289	ANA_C20206	hypothetical protein	Hypothetical protein	Truncation	c238807-238289	C terminal partial ORF
ChromosomeI	338432	338584	ANA_C10312	hypothetical protein	Hypothetical protein	Truncation	338432-338584	partial ORF
ChromosomeI	622086	620481	ANA_C10582	hypothetical protein	Hypothetical protein	Frameshift	c622086-620971, c620969-620481	with frameshift
ChromosomeI	693464	693631	ANA_C10644	hypothetical protein	Hypothetical protein	Truncation	693464-693631	middle part
ChromosomeI	735866	736212	ANA_C10677	hypothetical protein	Hypothetical protein	Frameshift	735866-735967, 735964-736212	with frameshift
ChromosomeI	863599	864135	ANA_C10802	hypothetical protein	Hypothetical protein	Mutation	863599-864135	with internal stop codon
ChromosomeI	1098383	1098505	ANA_C10988	hypothetical protein	Hypothetical protein	Truncation	1098383-1098505	partial ORF	√
ChromosomeI	1120330	1120443	ANA_C11010	hypothetical protein	Hypothetical protein	Truncation	1120330-1120443	partial ORF	√
ChromosomeI	1179461	1179709	ANA_C11040	hypothetical protein	Hypothetical protein	Truncation	1179461-1179709	C terminal partial ORF	√
ChromosomeI	1198104	1198193	ANA_C11063	hypothetical protein	Hypothetical protein	Truncation	1198104-1198193	N terminal partial ORF
ChromosomeI	1575518	1575858	ANA_C11437	hypothetical protein	Hypothetical protein	Truncation	1575518-1575664, 1575664-1575858	truncated, with frameshift
ChromosomeI	1782121	1783013	ANA_C11629	hypothetical protein	Hypothetical protein	Frameshift	1782121-1782375, 1782375-1783013	with frameshift
ChromosomeI	1793967	1794161	ANA_C11643	hypothetical protein	Hypothetical protein	Truncation	1793967-1794161	partial ORF
ChromosomeI	1851114	1851242	ANA_C11699	hypothetical protein	Hypothetical protein	Truncation	1851114-1851242	partial ORF	√
ChromosomeI	1962179	1961976	ANA_C11796	hypothetical protein	Hypothetical protein	Truncation	c1962179-1961976	partial ORF
ChromosomeI	2336670	2337785	ANA_C12087	hypothetical protein	Hypothetical protein	Truncation	2336670-2337785	partial ORF	√
ChromosomeI	2346285	2346635	ANA_C12097	hypothetical protein	Hypothetical protein	Truncation	2346285-2346635	partial ORF
ChromosomeI	2384475	2383885	ANA_C12131	hypothetical protein	Hypothetical protein	Insertion	c2384475-2384269, c2384010-2383885	Inserted by MITE
ChromosomeI	2399423	2398436	ANA_C12144	hypothetical protein	Hypothetical protein	Insertion	c2399423-2399184, c2399029-2398436	Inserted by MITE	√
ChromosomeI	2480078	2480582	ANA_C12204	hypothetical protein	Hypothetical protein	Insertion	2480078-2480149, 2480304-2480582	Inserted by MITE
ChromosomeI	2631884	2631639	ANA_C12343	hypothetical protein	Hypothetical protein	Truncation	c2631884-2631639	partial ORF	√
ChromosomeI	2654615	2655316	ANA_C12366	hypothetical protein	Hypothetical protein	Mutation	2654615-2655316	with internal stop codon
ChromosomeI	2768141	2770132	ANA_C12462	hypothetical protein	Hypothetical protein	Truncation	2768141-2770132	partial ORF
ChromosomeI	2976301	2976576	ANA_C12638	hypothetical protein	Hypothetical protein	Truncation	2976301-2976576	partial ORF	√
ChromosomeI	3128850	3129023	ANA_C12775	hypothetical protein	Hypothetical protein	Truncation	3128850-3129023	partial ORF
ChromosomeI	3148237	3148094	ANA_C12793	hypothetical protein	Hypothetical protein	Truncation	c3148237-3148094	N terminal partial ORF
ChromosomeI	3306618	3305655	ANA_C12938	hypothetical protein	Hypothetical protein	Insertion	c3306618-3306493, c3305786-3305655	inserted	√
ChromosomeI	3324280	3324957	ANA_C12957	hypothetical protein	Hypothetical protein	Truncation	3324280-3324957	N terminal partial ORF
ChromosomeI	3324956	3325075	ANA_C12958	hypothetical protein	Hypothetical protein	Truncation	3324956-3325075	partial ORF
ChromosomeI	3515522	3514077	ANA_C13104	hypothetical protein	Hypothetical protein	Truncation	c3515522-3514077	C terminal partial ORF
ChromosomeI	3532607	3532756	ANA_C13122	hypothetical protein	Hypothetical protein	Truncation	3532607-3532756	N terminal partial ORF
ChromosomeI	3532879	3533109	ANA_C13123	hypothetical protein	Hypothetical protein	Truncation	3532879-3533109	N terminal partial ORF	√
ChromosomeI	3554560	3553295	ANA_C13141	hypothetical protein	Hypothetical protein	Truncation	c3554560-3553295	partial ORF
ChromosomeI	3557436	3556015	ANA_C13143	hypothetical protein	Hypothetical protein	Truncation	c3557436-3556015	truncated and rearranged
ChromosomeI	3658097	3658243	ANA_C13231	hypothetical protein	Hypothetical protein	Truncation	3658097-3658243	C terminal partial ORF
ChromosomeI	3778022	3777474	ANA_C13324	hypothetical protein	Hypothetical protein	Truncation	c3778022-3777474	partial ORF with internal stop codon	√
ChromosomeI	3880336	3880568	ANA_C13409	hypothetical protein	Hypothetical protein	Truncation	3880336-3880563, 3880509-3880568	truncated and with frameshift
ChromosomeI	3880715	3881583	ANA_C13410	hypothetical protein	Hypothetical protein	Frameshift	3880715-3881452, 3881455-3881583	with frameshift
ChromosomeI	3928163	3927133	ANA_C13463	hypothetical protein	Hypothetical protein	Frameshift	c3928163-3927960, c3927957-3927133	with frameshift
ChromosomeI	3940782	3939794	ANA_C13473	hypothetical protein	Hypothetical protein	Frameshift	c3940782-3940513, c3940510-3939794	with frameshift	√
ChromosomeI	4262690	4264565	ANA_C13778	hypothetical protein	Hypothetical protein	Frameshift	4262690-4263058, 4263060-4264565	with frameshift
ChromosomeI	4269994	4269806	ANA_C13786	hypothetical protein	Hypothetical protein	Truncation	c4269994-4269806	partial ORF
ChromosomeII	191398	193365	ANA_C20162	hypothetical protein	Hypothetical protein	Insertion	191398-191508, 193132-193365	Inserted by IS
ChromosomeII	210366	210088	ANA_C20176	hypothetical protein	Hypothetical protein	Truncation	c210366-210088	N terminal partial ORF	√
ChromosomeII	217168	217417	ANA_C20186	hypothetical protein	Hypothetical protein	Frameshift	217168-217263, 217286-217417	With frameshift
ChromosomeII	330930	333067	ANA_C20299	hypothetical protein	Hypothetical protein	Frameshift	330930-332516, 332516-333067	with frameshift
ChromosomeII	333186	333372	ANA_C20300	hypothetical protein	Hypothetical protein	Truncation	333186-333239, 333241-333372	partial ORF with frameshift
ChromosomeII	368912	368739	ANA_C20330	hypothetical protein	Hypothetical protein	Truncation	c368912-368739	C terminal partial ORF
ChromosomeII	438658	438936	ANA_C20396	hypothetical protein	Hypothetical protein	Truncation	438658-438936	partial ORF	√
ChromosomeII	520277	520155	ANA_C20472	hypothetical protein	Hypothetical protein	Truncation	c520277-520155	C terminal partial ORF
ChromosomeII	694741	694947	ANA_C20632	hypothetical protein	Hypothetical protein	Truncation	694741-694947	N terminal partial ORF
ChromosomeII	761492	761211	ANA_C20695	hypothetical protein	Hypothetical protein	Mutation	c761492-761211	with internal stop codon
ChromosomeII	762666	762180	ANA_C20697	hypothetical protein	Hypothetical protein	Frameshift	c762666-762382, c762377-762180	with frameshift
ChromosomeII	766531	767001	ANA_C20702	hypothetical protein	Hypothetical protein	Truncation	766531-766605, 766687-767001	truncated and disrupted
PlasmidA	14503	15387	ANA_P10013	hypothetical protein	Hypothetical protein	Mutation	14503-15387	with internal stop codon
PlasmidA	25200	25334	ANA_P10020	hypothetical protein	Hypothetical protein	Truncation	25200-25334	truncated partial ORF	√
PlasmidA	55582	55938	ANA_P10068	hypothetical protein	Hypothetical protein	Mutation	55582-55938	with internal stop codon	√
PlasmidA	59815	60243	ANA_P10078	hypothetical protein	Hypothetical protein	Mutation	59815-60243	with internal stop codon	√
PlasmidA	72772	73095	ANA_P10090	hypothetical protein	Hypothetical protein	Truncation	72772-73095	truncated partial ORF
ChromosomeI	166860	167120	ANA_C10143	IS200/IS605 family transposase	Mobile and extrachromosomal elements	Truncation	166860-167027, 167046-167120	truncated and disrupted	√
ChromosomeI	190693	190580	ANA_C10166	transposase	Mobile and extrachromosomal elements	Truncation	c190693-190580	C terminal partial ORF
ChromosomeI	231698	233155	ANA_C10211	IS1634 family transposase	Mobile and extrachromosomal elements	Frameshift	231698-232396, 232426-232728, 232730-233155	with frameshift
ChromosomeI	304281	304174	ANA_C10277	plasmid stabilization system protein	Mobile and extrachromosomal elements	Truncation	c304281-304174	partial ORF
ChromosomeI	694289	693648	ANA_C10645	IS4 family IS4 ssgr transposase	Mobile and extrachromosomal elements	Truncation	c694289-693648	C terminal partial ORF
ChromosomeI	1193464	1192536	ANA_C11056	IS982 family transposase	Mobile and extrachromosomal elements	Frameshift	c1193464-1193033, c1193045-1192536	With frameshift
ChromosomeI	1298667	1299949	ANA_C11157	IS607 family transposase	Mobile and extrachromosomal elements	Frameshift	1298667-1298948, 1299040-1299759, 1299806-1299949	disrupted	√
ChromosomeI	1520484	1519264	ANA_C11373	IS200/IS605 family IS1341 subgroup transposase	Mobile and extrachromosomal elements	Mutation	c1520484-1519741, c1519668-1519264	with internal stop codon	√
ChromosomeI	1794494	1794168	ANA_C11644	IS200/IS605 family transposase	Mobile and extrachromosomal elements	Truncation	c1794494-1794168	partial ORF	√
ChromosomeI	1812216	1811827	ANA_C11661	TniB family protein	Mobile and extrachromosomal elements	Truncation	c1812216-1811827	N terminal partial ORF
ChromosomeI	1812458	1812324	ANA_C11662	transposase	Mobile and extrachromosomal elements	Truncation	c1812458-1812324	partial ORF
ChromosomeI	1841242	1840890	ANA_C11690	IS1634 family transposase	Mobile and extrachromosomal elements	Truncation	c1841242-1841072, c1841061-1840960, c1840955-1840890	truncated and disrupted
ChromosomeI	1999507	2000809	ANA_C11809	IS607 family transposase	Mobile and extrachromosomal elements	Frameshift	1999507-2000601, 2000603-2000809	with frameshift	√
ChromosomeI	2040036	2040197	ANA_C11842	plasmid stabilization system protein	Mobile and extrachromosomal elements	Truncation	2040036-2040197	C terminal partial ORF	√
ChromosomeI	2175438	2174895	ANA_C11963	transposase	Mobile and extrachromosomal elements	Mutation	c2175438-2175061, c2175059-2174895	with internal stop codon and fraemshift	√
ChromosomeI	2248666	2248391	ANA_C12011	transposase	Mobile and extrachromosomal elements	Truncation	c2248666-2248391	partial ORF	√
ChromosomeI	2249608	2248723	ANA_C12012	transposase	Mobile and extrachromosomal elements	Truncation	c2249608-2249462, c2249460-2248960, c2248902-2248723	disrupted	√
ChromosomeI	2340949	2342542	ANA_C12093	transposase	Mobile and extrachromosomal elements	Frameshift	2340949-2341677, 2341679-2342542	with frameshift
ChromosomeI	2361028	2360738	ANA_C12107	IS1380 family transposase	Mobile and extrachromosomal elements	Truncation	c2361028-2360738	partial ORF	√
ChromosomeI	2456740	2456106	ANA_C12186	IS607 family transposase	Mobile and extrachromosomal elements	Truncation	c2456740-2456426, c2456447-2456106	truncated and disrupted	√
ChromosomeI	2538690	2538797	ANA_C12254	virulence associated protein C	Mobile and extrachromosomal elements	Truncation	2538690-2538797	N terminal partial ORF
ChromosomeI	2729052	2728916	ANA_C12429	transposase	Mobile and extrachromosomal elements	Truncation	c2729052-2728975, c2728966-2728916	N terminal partial ORF, disrupted
ChromosomeI	2768050	2767726	ANA_C12461	IS5 family IS1031 ssgr transposase	Mobile and extrachromosomal elements	Truncation	c2768050-2768000, c2767995-2767726	truncated and disrupted
ChromosomeI	2894081	2893887	ANA_C12563	transposase	Mobile and extrachromosomal elements	Truncation	c2894081-2893887	N terminal partial ORF	√
ChromosomeI	3249220	3249399	ANA_C12882	putative transposase	Mobile and extrachromosomal elements	Truncation	3249220-3249399	partial ORF	√
ChromosomeI	3252802	3252671	ANA_C12886	IS701 family transposase	Mobile and extrachromosomal elements	Truncation	c3252802-3252671	N terminal partial ORF
ChromosomeI	3284369	3284004	ANA_C12916	ISNCY family transposase	Mobile and extrachromosomal elements	Truncation	c3284369-3284004	partial ORF
ChromosomeI	3337975	3337356	ANA_C12970	IS5 family IS5 ssgr transposase	Mobile and extrachromosomal elements	Insertion	c3337975-3337820, c3337832-3337644, c3337529-3337356	inserted and with frameshift
ChromosomeI	3340697	3340819	ANA_C12972	putative transposase	Mobile and extrachromosomal elements	Truncation	3340697-3340819	partail ORF	√
ChromosomeI	3357392	3355844	ANA_C12984	IS607 family transposase	Mobile and extrachromosomal elements	Insertion	c3357392-3356529, c3356410-3355844	Inserted by MITE	√
ChromosomeI	3370122	3371105	ANA_C12998	phage integrase	Mobile and extrachromosomal elements	Truncation	3370122-3371105	partial ORF	√
ChromosomeI	3395611	3394015	ANA_C13010	IS1634 family transposase	Mobile and extrachromosomal elements	Frameshift	c3395611-3394442, c3394440-3394015	with frameshift
ChromosomeI	3575638	3575504	ANA_C13161	transposase	Mobile and extrachromosomal elements	Truncation	c3575638-3575504	partial ORF with internal stop codon
ChromosomeI	3679660	3681264	ANA_C13255	IS1634 family transposase	Mobile and extrachromosomal elements	Mutation	3679660-3681264	with internal stop codons
ChromosomeI	3682709	3683517	ANA_C13257	putative transposase	Mobile and extrachromosomal elements	Truncation	3682709-3682990, 3683008-3683517	truncated	√
ChromosomeI	3684947	3683520	ANA_C13258	IS1634 family transposase	Mobile and extrachromosomal elements	Mutation	c3684947-3683520	with internal stop codons
ChromosomeI	3685501	3685151	ANA_C13259	transposase	Mobile and extrachromosomal elements	Truncation	c3685501-3685151	partial ORF
ChromosomeI	4045182	4044531	ANA_C13585	IS5 family ISL2 ssgr transposase	Mobile and extrachromosomal elements	Mutation	c4045182-4045051, c4045121-4044531	with internal stop codon
ChromosomeI	4045628	4045338	ANA_C13586	ISH3 family transposase	Mobile and extrachromosomal elements	Truncation	c4045628-4045338	partial ORF
ChromosomeI	4137075	4137936	ANA_C13669	IS607 family transposase	Mobile and extrachromosomal elements	Truncation	4137075-4137245, 4137257-4137547, 4137505-4137936	truncated without middle part	√
ChromosomeI	4140909	4139899	ANA_C13672	IS607 family transposase	Mobile and extrachromosomal elements	Truncation	c4140909-4139899	N terminal partial ORF	√
ChromosomeI	4268821	4269758	ANA_C13785	IS4 family ssgr IS10 transposase	Mobile and extrachromosomal elements	Truncation	4268821-4268931, 4268871-4269758	truncated and disrupted
ChromosomeI	4300304	4301423	ANA_C13791	IS607 family transposase	Mobile and extrachromosomal elements	Frameshift	4300304-4300651, 4300665-4301423	with frameshift	√
ChromosomeII	68706	69833	ANA_C20055	IS630 family transposase	Mobile and extrachromosomal elements	Frameshift	68706-69140, 69110-69400, 69402-69833	with frameshift, and disrupted
ChromosomeII	301992	301843	ANA_C20269	IS5 family IS1031 ssgr transposase	Mobile and extrachromosomal elements	Truncation	c301992-301843	C terminal partial ORF
ChromosomeII	470031	468427	ANA_C20423	IS1634 family transposase	Mobile and extrachromosomal elements	Mutation	c470031-468427	with internal stop codon
ChromosomeII	470585	470235	ANA_C20424	IS630 family transposase	Mobile and extrachromosomal elements	Truncation	c470585-470235	partial ORF
ChromosomeII	621357	620018	ANA_C20564	IS4 family transposase	Mobile and extrachromosomal elements	Frameshift	c621357-620242, c620242-620018	with frameshift	√
ChromosomeII	680270	678888	ANA_C20619	transposase	Mobile and extrachromosomal elements	Truncation	c680270-678888	N terminal partial ORF	√
ChromosomeII	695080	694949	ANA_C20633	transposase	Mobile and extrachromosomal elements	Truncation	c695080-694949	C terminal partial ORF	√
ChromosomeII	785625	785732	ANA_C20721	prevent-host-death protein	Mobile and extrachromosomal elements	Truncation	785625-785732	C terminal partial ORF
PlasmidB	19146	19550	ANA_P20021	IS607 family transposase	Mobile and extrachromosomal elements	Truncation	19146-19550	truncated partial ORF	√
ChromosomeI	4125732	4120138	ANA_C13659	subtilisin-like serine protease-like	Protein fate	Mutation	c4125732-4120138	with internal stop codon	√
PlasmidB	16182	16643	ANA_P20019	peptidase C14, caspase catalytic subunit p20	Protein fate	Truncation	16182-16643	truncated partial ORF
ChromosomeII	271611	271492	ANA_C20235	heat shock DnaJ-like protein	Protein fate	Truncation	c271611-271492	C terminal partial ORF
ChromosomeII	272723	272192	ANA_C20237	heat shock protein Hsp70	Protein fate	Truncation	c272723-272643, c272641-272489, c272498-272349, c272239-272192	disrupted and partial ORF	√
ChromosomeI	3046631	3049654	ANA_C12701	ribonucleoside-triphosphate reductase	Purines, pyrimidines, nucleosides, and nucleotides	Truncation	3046631-3049654	C terminal partial ORF	√
ChromosomeII	668947	667265	ANA_C20606	deoxycytidine triphosphate deaminase	Purines, pyrimidines, nucleosides, and nucleotides	Insertion	c668947-667265	inserted by recombinase	√
ChromosomeI	653517	653332	ANA_C10610	NAD-dependent deacetylase (regulatory protein SIR2 family protein)	Regulatory functions	Truncation	c653517-653332	partial ORF	√
ChromosomeI	867355	867179	ANA_C10804	PemK family protein	Regulatory functions	Truncation	c867355-867179	C terminal partial ORF
ChromosomeI	1808659	1808895	ANA_C11658	putative transcriptional regulator	Regulatory functions	Truncation	1808659-1808895	N terminal partial ORF
ChromosomeI	2175885	2176226	ANA_C11965	PemK like protein	Regulatory functions	Mutation	2175885-2176226	with internal stop codon	√
ChromosomeI	2481624	2481779	ANA_C12207	putative regulator PrlF	Regulatory functions	Truncation	2481624-2481779	C terminal partial ORF
ChromosomeII	467904	468203	ANA_C20422	PemK-like protein	Regulatory functions	Truncation	467904-468203	N terminal partial ORF	√
ChromosomeII	690497	690285	ANA_C20627	adenylate cyclase	Regulatory functions	Truncation	c690497-690285	C terminal partial ORF
ChromosomeI	1537411	1537581	ANA_C11393	histidine kinase	Signal transduction	Truncation	1537411-1537581	partial ORF
ChromosomeI	2915238	2915408	ANA_C12584	sensor with Chase2 domain	Signal transduction	Truncation	2915238-2915408	partial ORF
ChromosomeI	3064397	3064257	ANA_C12718	putative GAF sensor protein	Signal transduction	Truncation	c3064397-3064257	N terminal partial ORF
ChromosomeI	4096860	4097119	ANA_C13636	response regulator receiver protein	Signal transduction	Truncation	4096860-4097066, 4097066-4097119	truncated and with frameshift	√
ChromosomeI	4142687	4139493	ANA_C13671	multi-sensor hybrid histidine kinase	Signal transduction	Insertion	c4142687-4141986, c4141941-4141162, c4139891-4139493	inserted by transposase	√
ChromosomeI	3895406	3895257	ANA_C13424	transcription initiation factor IIB	Transcription	Truncation	c3895406-3895257	N terminal partial ORF
ChromosomeI	91420	91740	ANA_C10083	citrate transporter protein	Transport and binding proteins	Truncation	91420-91740	partial ORF
ChromosomeI	1174233	1172826	ANA_C11034	TRAP transporter solute receptor, TAXI family	Transport and binding proteins	Frameshift	c1174233-1173925, c1173923-1172826	with frameshift and truncation
ChromosomeI	1362089	1362904	ANA_C11211	binding-protein-dependent transport system inner membrane component	Transport and binding proteins	Frameshift	1362089-1362112, 1362114-1362224, 1362223-1362261, 1362263-1362904	with multiple frameshifts	√
ChromosomeI	1745239	1745397	ANA_C11605	DevB protein	Transport and binding proteins	Truncation	1745239-1745397	partial ORF	√
ChromosomeI	1745410	1745523	ANA_C11606	DevC protein	Transport and binding proteins	Truncation	1745410-1745523	C terminal partial ORF	√
ChromosomeI	2000824	2001120	ANA_C11810	bile acid:sodium symporter	Transport and binding proteins	Truncation	2000824-2001120	partial ORF
ChromosomeI	2919386	2920112	ANA_C12590	amino acid permease-associated protein	Transport and binding proteins	Truncation	2919386-2919910, 2919903-2920112	partial ORF with frameshift
ChromosomeI	3192004	3191732	ANA_C12827	ferrous iron transport protein B	Transport and binding proteins	Truncation	c3192004-3191732	C terminal partial ORF
ChromosomeI	3192153	3192001	ANA_C12828	ferrous iron transport protein A	Transport and binding proteins	Truncation	c3192153-3192001	N terminal partial ORF
ChromosomeI	3805040	3806176	ANA_C13346	Na-Ca exchanger/integrin-beta4	Transport and binding proteins	Truncation	3805040-3806176	C terminal partial ORF	√
ChromosomeII	68601	68371	ANA_C20054	transporter-like protein	Transport and binding proteins	Truncation	c68601-68371	partial ORF
ChromosomeII	69840	70139	ANA_C20056	cation transport ATPase	Transport and binding proteins	Truncation	69840-70139	C terminal partial ORF
ChromosomeI	2689498	2689986	ANA_C12393	putative methyltransferase	Unknown function	Truncation	2689498-2689986	N terminal and with internal stop codon
ChromosomeI	2928863	2929558	ANA_C12595	S-layer domain protein	Unknown function	Insertion	2928863-2929363, 2929388-2929558	with insertion	√
ChromosomeI	3025435	3025319	ANA_C12679	GCN5-related N-acetyltransferase	Unknown function	Truncation	c3025435-3025319	N terminal partial ORF
ChromosomeI	3574153	3574464	ANA_C13159	methyltransferase type 12	Unknown function	Mutation	3574153-3574464	with internal stop codon, partial ORF
ChromosomeI	4266015	4265869	ANA_C13781	beta-lactamase-like protein	Unknown function	Truncation	c4266015-4265869	partial ORF
ChromosomeII	628202	629042	ANA_C20570	NAD-dependent epimerase/dehydratase	Unknown function	Insertion	628202-628657, 628812-629042	inserted by MITE	√
ChromosomeII	629223	629098	ANA_C20571	cupin 2 domain-containing protein	Unknown function	Truncation	c629223-629098	N terminal partial ORF
ChromosomeI	132235	132348	ANA_C10115	flavin reductase domain-containing protein	Unknown function	Truncation	132235-132348	N terminal partial ORF	√
ChromosomeI	493036	493215	ANA_C10467	YcfA family protein	Unknown function	Mutation	493036-493215	with internal stop codon
ChromosomeI	2059353	2059754	ANA_C11860	PIN domain-containing protein	Unknown function	Mutation	2059353-2059754	with internal stop codon	√
ChromosomeI	2654431	2654279	ANA_C12365	type I site-specific deoxyribonuclease-like protein	Unknown function	Truncation	c2654431-2654279	partial ORF
ChromosomeI	2785408	2784625	ANA_C12478	PIN domain-containing protein	Unknown function	Insertion	c2785408-2785151, c2784783-2784625	Inserted by MITE
ChromosomeI	2612391	2610495	ANA_C12320	WD-40 repeat protein	Unknown function	Insertion	c2612391-2611477, c2611310-2610495	Inserted by MITE	√
ChromosomeI	3874822	3875948	ANA_C13406	WD repeat-containing protein	Unknown function	Truncation	3874822-3875127, 3875129-3875773, 3875844-3875948	truncated and with frameshift	√
ChromosomeI	3006938	3007914	ANA_C12664	WD repeat-containing protein	Unknown function	Truncation	3006938-3007162, 3007228-3007914	truncated and disrupted	√
ChromosomeI	3133473	3133871	ANA_C12781	radical SAM family protein	Unknown function	Truncation	3133473-3133871	partial ORF and with internal stop codons
ChromosomeI	4035484	4035738	ANA_C13571	thioredoxin fold-containing protein	Unknown function	Truncation	4035484-4035738	C terminal partial ORF
ChromosomeII	126927	128042	ANA_C20111	pentapeptide repeat-containing protein	Unknown function	Insertion	126927-127088, 127085-127237, 127401-128042	Inserted by MITE	√
ChromosomeI	3372715	3375597	ANA_C13000	WD-40 repeat-containing protein	Unknown function	Truncation	3372715-3375597	partial ORF	√
ChromosomeII	746337	745562	ANA_C20679	TPR repeat-containing protein	Unknown function	Truncation	c746337-745792, c745789-745562	truncated and with frameshift	√
ChromosomeII	238780	239064	ANA_C20207	ATPase-like protein	Unknown function	Truncation	238780-239064	partial ORF
ChromosomeII	785509	785625	ANA_C20720	PIN domain-containing protein	Unknown function	Truncation	785509-785625	N terminal partial ORF
ChromosomeII	783926	784279	ANA_C20718	methyltransferase type 11	Unknown function	Truncation	783926-784279	N terminal partial ORF

## Sheet: Table S3
TableS3 – Summary of ISs identified in the Anabaena sp. 90 genome.
replicon	start	end	size (bp)	name	note
ChromosomeI	51811	53437	1627	ISAsp2
ChromosomeI	124035	124716	682	ISAsp20
ChromosomeI	166582	167121	540	ISAsp14	disrupted
ChromosomeI	231698	233157	1460	ISAsp5	truncated and disrupted
ChromosomeI	333220	334671	1452	ISAsp3
ChromosomeI	372963	373703	741	single IS
ChromosomeI	595990	597787	1798	ISAsp14
ChromosomeI	693648	694289	642	single IS
ChromosomeI	1098502	1099771	1270	ISAsp10
ChromosomeI	1192536	1193464	929	single IS
ChromosomeI	1218060	1219301	1242	ISAsp8
ChromosomeI	1298393	1299965	1573	ISAsp9	disrupted
ChromosomeI	1341988	1342483	496	single IS
ChromosomeI	1342584	1343915	1332	ISAsp6
ChromosomeI	1519263	1520491	1229	ISAsp12	disrupted
ChromosomeI	1794168	1794494	327	single IS
ChromosomeI	1794546	1795712	1167	single IS
ChromosomeI	1840885	1841248	364	ISAsp5	truncated and disrupted
ChromosomeI	1999498	2000809	1312	ISAsp6
ChromosomeI	2062895	2064501	1607	ISAsp2
ChromosomeI	2185764	2186360	597	single IS
ChromosomeI	2208070	2209422	1353	ISAsp6
ChromosomeI	2248377	2249628	1252	single IS
ChromosomeI	2259982	2261683	1702	ISAsp14	with insertion
ChromosomeI	2337787	2338782	996	ISAsp4
ChromosomeI	2340882	2342747	1866	ISAsp22
ChromosomeI	2360734	2361114	381	ISAsp4	N terminal
ChromosomeI	2415609	2417183	1575	ISAsp9
ChromosomeI	2455593	2457014	1422	ISAsp9	disrupted and inserted
ChromosomeI	2767726	2768138	413	ISAsp23	disrupted
ChromosomeI	2859377	2860859	1483	ISAsp19	partial
ChromosomeI	2914228	2915236	1009	ISAsp4
ChromosomeI	2931563	2933079	1517	ISAsp11
ChromosomeI	3023161	3024999	1839	single IS
ChromosomeI	3157019	3158625	1607	ISAsp13
ChromosomeI	3252670	3252801	132	single IS
ChromosomeI	3284003	3284368	366	single IS
ChromosomeI	3337304	3338096	793	ISAsp21	inserted and disrupted
ChromosomeI	3340612	3340818	207	ISAsp4	truncated
ChromosomeI	3355770	3357486	1717	ISAsp15	inserted and disrupted
ChromosomeI	3371107	3372713	1607	ISAsp2
ChromosomeI	3393792	3396088	2297	ISAsp5	truncated
ChromosomeI	3422886	3424159	1274	ISAsp21
ChromosomeI	3483481	3484485	1005	ISAsp4
ChromosomeI	3515537	3517011	1475	ISAsp12
ChromosomeI	3541157	3542743	1587	ISAsp13
ChromosomeI	3554555	3556016	1462	ISAsp3
ChromosomeI	3679452	3681489	2038	ISAsp5
ChromosomeI	3682421	3683516	1096	ISAsp9	disrupted
ChromosomeI	3683517	3685149	1633	ISAsp5	N terminal
ChromosomeI	3685150	3685600	451	ISAsp16	truncated
ChromosomeI	3801372	3802370	999	ISAsp4
ChromosomeI	3829867	3831551	1685	ISAsp12
ChromosomeI	4044620	4045271	652	single IS
ChromosomeI	4045427	4045859	433	single IS
ChromosomeI	4136660	4137073	414	single IS
ChromosomeI	4137164	4138025	862	ISAsp7	disrupted
ChromosomeI	4139987	4141273	1287	ISAsp9	truncated
ChromosomeI	4149116	4150644	1529	ISAsp11
ChromosomeI	4179650	4181073	1424	ISAsp11
ChromosomeI	4268910	4269874	965	ISAsp10	disrupted
ChromosomeI	4300128	4301691	1564	ISAsp9	frameshifted
ChromosomeII	66004	67063	1060	ISAsp17
ChromosomeII	68606	69833	1228	ISAsp16	truncated and disrupted
ChromosomeII	156316	156786	471	single IS
ChromosomeII	191507	193133	1627	ISAsp2
ChromosomeII	201379	202687	1309	ISAsp9	a middile domain is lacking
ChromosomeII	221599	222831	1233	ISAsp18
ChromosomeII	288676	290335	1660	ISAsp15
ChromosomeII	301843	301994	152	ISAsp23	truncated
ChromosomeII	468202	470234	2033	ISAsp5
ChromosomeII	470235	470685	451	ISAsp16	truncated
ChromosomeII	498060	499711	1652	ISAsp19
ChromosomeII	619997	621457	1461	ISAsp3	frameshifted
ChromosomeII	678863	681089	2227	ISAsp22	disrupted
ChromosomeII	713957	715746	1790	ISAsp11
plasmidB	12755	14361	1607	ISAsp2
plasmidB	14718	16177	1460	ISAsp3
plasmidB	19146	19550	405	ISAsp8	truncated and mutated
plasmidB	38416	39867	1452	ISAsp3
plasmidB	40218	41844	1627	ISAsp2
Total			96661

## Sheet: Table S4
TableS4 – List of MITEs discovered in the Anabaena sp. 90 genome.
The MITEs that disrupted chromosome ORFs by insertion are labelled in green.
Group	Replicon	Start	End	Size (bp)
group1	chromosomeII	391494	391314	181
group1	chromosomeII	628658	628811	154
group1	chromosomeII	808425	808571	147
group1	chromosomeII	125015	125160	146
group1	chromosomeI	750455	750305	151
group1	chromosomeI	2480150	2480303	154
group1	chromosomeI	2486780	2486630	151
group1	chromosomeI	2399030	2399183	154
group1	chromosomeI	519875	520025	151
group1	chromosomeI	3642814	3642664	151
group1	chromosomeI	1826888	1827034	147
group1	chromosomeI	1910968	1910822	147
group1	chromosomeI	2762162	2762016	147
group1	chromosomeI	3875973	3875827	147
group1	chromosomeI	701907	702053	147
group1	chromosomeI	2184627	2184477	151
group1	chromosomeI	2775471	2775617	147
group1	chromosomeI	3426252	3426106	147
group1	chromosomeI	2463793	2463939	147
group1	chromosomeI	2849347	2849216	132
group1	chromosomeI	3729890	3729782	109
group1	chromosomeI	1027808	1027700	109
group1	chromosomeI	2469081	2469189	109
group1	chromosomeI	234491	234400	92
group1	chromosomeI	378227	378151	77
group1	chromosomeI	1337419	1337495	77
group1	chromosomeI	3733482	3733406	77
group2	chromosomeI	2611311	2611476	166
group2	chromosomeI	530734	530899	166
group2	chromosomeI	157725	157560	166
group2	chromosomeI	2668513	2668349	165
group2	chromosomeI	1964040	1963875	166
group2	chromosomeI	1386142	1386311	170
group2	chromosomeI	117204	117040	165
group2	chromosomeI	3243145	3243305	161
group2	chromosomeI	2035445	2035281	165
group2	chromosomeI	2162712	2162547	166
group2	chromosomeI	567692	567857	166
group2	chromosomeI	1457561	1457726	166
group2	chromosomeI	1921557	1921722	166
group2	chromosomeI	2756786	2756621	166
group2	chromosomeI	428709	428873	165
group2	chromosomeI	1321157	1320993	165
group2	chromosomeI	1796625	1796789	165
group2	chromosomeI	2577977	2577813	165
group2	chromosomeI	2667982	2668144	163
group2	chromosomeI	495547	495382	166
group2	chromosomeI	2827422	2827588	167
group2	chromosomeI	2736889	2737054	166
group2	chromosomeI	234237	234401	165
group2	chromosomeI	1212501	1212665	165
group2	chromosomeI	471198	471362	165
group2	chromosomeI	303262	303424	163
group2	chromosomeI	2460332	2460496	165
group2	chromosomeI	1488784	1488949	166
group2	chromosomeI	4109504	4109340	165
group2	chromosomeI	458360	458522	163
group2	chromosomeI	2013228	2013065	164
group2	chromosomeI	1542298	1542461	164
group2	chromosomeI	1921390	1921556	167
group2	chromosomeI	1524093	1523929	165
group2	chromosomeI	3507951	3507787	165
group2	chromosomeI	1789581	1789418	164
group2	chromosomeI	577164	577008	157
group2	chromosomeII	439679	439514	166
group2	chromosomeII	193741	193577	165
group2	chromosomeII	810046	809881	166
group2	chromosomeII	685753	685588	166
group2	chromosomeII	648015	647850	166
group2	chromosomeII	787276	787111	166
group2	chromosomeII	127400	127236	165
group2	chromosomeII	72029	72192	164
group3	chromosomeII	272238	272355	118
group3	chromosomeII	706352	706235	118
group3	chromosomeII	516810	516925	116
group3	chromosomeII	578694	578577	118
group3	chromosomeI	851273	851390	118
group3	chromosomeI	2008310	2008193	118
group3	chromosomeI	3356411	3356528	118
group3	chromosomeI	316737	316621	117
group3	chromosomeI	539402	539286	117
group3	chromosomeI	1750097	1749981	117
group3	chromosomeI	2182261	2182145	117
group3	chromosomeI	310168	310283	116
group3	chromosomeI	1929076	1929192	117
group3	chromosomeI	2364678	2364794	117
group3	chromosomeI	691189	691092	98
group3	chromosomeI	3354193	3354097	97
group3	chromosomeI	1783144	1783047	98
group3	chromosomeII	507574	507477	98
group3	chromosomeII	302002	302091	90
group4	chromosomeI	2384011	2384268	258
group4	chromosomeI	3422230	3422483	254
group4	chromosomeI	326854	327106	253
group4	chromosomeI	1830621	1830873	253
group4	chromosomeI	1880277	1880529	253
group4	chromosomeI	2455851	2456103	253
group4	chromosomeI	3504747	3504999	253
group4	chromosomeI	3693783	3694035	253
group4	plasmidB	1432	1684	253
group4	plasmidB	27184	27436	253
group4	plasmidA	5708	5456	253
group4	plasmidA	25031	25283	253
group4	plasmidA	34414	34162	253
group4	chromosomeII	520322	520574	253
group4	chromosomeII	632072	631820	253
group4	chromosomeII	714226	714478	253
group5	chromosomeII	804269	804422	154
group5	chromosomeI	399402	399553	152
group5	chromosomeI	1565295	1565446	152
group5	chromosomeI	1648408	1648559	152
group5	chromosomeI	1846498	1846649	152
group5	chromosomeI	2271102	2270951	152
group5	chromosomeI	2671278	2671431	154
group5	chromosomeI	2671685	2671838	154
group5	chromosomeI	2672092	2672245	154
group5	chromosomeI	2672499	2672652	154
group5	chromosomeI	2672906	2673059	154
group5	chromosomeI	3001517	3001668	152
group5	chromosomeI	3116547	3116698	152
group5	chromosomeI	3269713	3269864	152
group5	chromosomeI	3507773	3507622	152
group6	chromosomeI	206337	206459	123
group6	chromosomeI	3407569	3407447	123
group6	chromosomeI	3906776	3906898	123
group6	chromosomeI	707582	707704	123
group6	chromosomeI	4048186	4048064	123
group6	chromosomeI	3753816	3753737	80
group7	chromosomeII	464646	464240	407
group7	chromosomeI	1841717	1841312	406
group7	chromosomeI	4105896	4105487	410
group7	chromosomeI	995112	995426	315
group7	chromosomeI	415108	414796	313
group7	chromosomeI	3838187	3838499	313
group8	chromosomeI	2470292	2470709	418
group8	chromosomeI	4201033	4200616	418
group8	chromosomeI	508438	508071	368
group8	chromosomeI	2854606	2854194	413
group8	chromosomeI	2226098	2226509	412
group8	chromosomeII	359293	359668	376
group9	chromosomeI	2168809	2168673	137
group9	chromosomeI	1262414	1262549	136
group9	chromosomeI	2383239	2383342	104
group9	chromosomeI	2419854	2419722	133
group10	chromosomeI	2784784	2785150	367
group10	chromosomeII	141223	141588	366
group11	chromosomeII	680317	680857	541
Sum				26595

## Sheet: Table S5
TableS5 – RM system genes in the Anabaena sp. 90 genome.
locus_tag	RM systems	type	protein name
ANA_C10012	1	II	type II modification methylase
ANA_C10013			type II restriction enzyme
ANA_C10018	2	II G	type II restriction enzyme and modification methylase
ANA_C10108	3	I	type I restriction enzyme
ANA_C10110			type I modification methylase
ANA_C10111			type I restriction enzyme
ANA_C10215	4	IV	McrBC 5-methylcytosine restriction system component
ANA_C10216			putative restriction enzyme
ANA_C10268	5	III	type III modification methylase
ANA_C10269			type III restriction enzyme
ANA_C10332			type II modification methylase
ANA_C10517	6	II G	type II restriction enzyme and modification methylase
ANA_C10538			HNH endonuclease
ANA_C10647			type III restriction enzyme
ANA_C10674	7	II	putative restriction-modification system control subunit
ANA_C10676			putative restriction-modification system methyltransferase
ANA_C10755			D12 class N6 adenine-specific DNA methyltransferase
ANA_C10795			putative methyltransferase
ANA_C10818			N-6 adenine-specific DNA methylase
ANA_C10884			HNH endonuclease
ANA_C10936	8 (AflIII)	II	cytosine-N4-specific DNA methylase
ANA_C10937			putative type II restrictin enzyme
ANA_C10938			restriction-modification system S subunit
ANA_C11008	9 (PvuII)	II	restriction endonuclease PvuII
ANA_C11009			modification methylase PvuII
ANA_C11059	10 (EcoRI)	II	N-6 adenine-specific DNA methylase EcoRI
ANA_C11060			type II restriction enzyme EcoRI
ANA_C11282	11	II G	putative restriction enzyme and modification methylase
ANA_C11293			DNA-cytosine methyltransferase
ANA_C11384			adenine-specific DNA methyltransferase
ANA_C11448	12	II G	putative restriction enzyme and N6 adenine-specific DNA methyltransferase
ANA_C11774	13 (AccI)	II	N6 adenine-specific DNA methyltransferase
ANA_C11775			Type II restriction enzyme AccI
ANA_C11791			DNA-cytosine methyltransferase
ANA_C11843			predicted restriction endonuclease
ANA_C11865			modification methylase AccI
ANA_C11982			restriction endonuclease
ANA_C11998	14	II G	putative restriction enzyme and modification methylase
ANA_C12024	15	IIG	restriction enzyme and N-6 adenine-specific DNA methylase
ANA_C12089			N-6 DNA methylase, N terminal
ANA_C12178	16 (PstI)	II G	type II restriction modification system
ANA_C12224	17 (TaqII)	IIG	TaqII restriction endonuclease
ANA_C12260			endonuclease III
ANA_C12329	18 (ScaI)	II	N-6 adenine-specific DNA methylases
ANA_C12330			type II restriction enzyme ScaI
ANA_C12331			restriction-modification system control element
ANA_C12374	19 (TstI)	I	type I RM system M subunit
ANA_C12377			restriction endonucleases
ANA_C12378			type I RM system specificity subunit
ANA_C12381			type I RM system restriction subunit
ANA_C12523			type II restriction enconuclease
ANA_C12690	20 (GsuI)	II G	type II restriction enzyme and modification methylase
ANA_C12865	21	II G	type II restriction-modification enzyme
ANA_C12887	22	III	putative restriction/modification enzyme
ANA_C12914	23	III	putative restriction/modification enzyme
ANA_C12919	24	I	type I restriction-modification system R subunit
ANA_C12921			type I restriction-modification system S subunit
ANA_C12925			type I restriction-modification system M subunit
ANA_C12995			restriction enzyme
ANA_C13003	25	I	N6 adenine-specific DNA methyltransferase
ANA_C13006			type I restriction-modification system S subunit
ANA_C13017			DNA-cytosine methylase
ANA_C13045			HsdR family type I site-specific deoxyribonuclease
ANA_C13221	26 (HhaI)	II	N6 adenine-specific DNA methyltransferase
ANA_C13222			putative site-specific DNA methyltransferase
ANA_C13375			type I site-specific restriction-modification system R subunit
ANA_C13449			site-specific DNA-methyltransferase
ANA_C13580	27 (SauI)	II	Bpu10I restriction endonuclease
ANA_C13581			site-specific DNA methyltransferase
ANA_C13752			restriction-modification system restriction subunit, C terminal
ANA_C13771			DNA methylase
ANA_C20049	28	IIG	type II restriction enzyme and methyltransferase subtype G
ANA_C20060			HNH endonuclease domain-containg protein
ANA_C20072			restriction endonuclease like protein
ANA_C20218	29 (AvaIII)	II	N6 adenine-specific DNA methyltransferase class D21
ANA_C20219			putative AvaIII endonuclease
ANA_C20297	30	II	type II methyltransferase
ANA_C20298			restriction enzyme LlaI protein
ANA_C20386			DNA 5-cytosine methylase
ANA_C20462	31	I	type I site-specific deoxyribonuclease chain R, C terminal
ANA_C20463			type I site-specific deoxyribonuclease chain R, N terminal
ANA_C20464			N-6 DNA methylase, N terminal
ANA_C20478			type I restriction enzymes R subunit N-terminal domain protein
ANA_C20636			N6 adenine-specific DNA methyltransferase
ANA_C20653			DNA-cytosine methyltransferase
ANA_C20654			DNA-cytosine methyltransferase
ANA_P10066			putative DNA methylase
ANA_P20026			putative DNA methylase
Yellow	Pseudogene
Magenta	restriction enzyme
Purple	methylase

## Sheet: Table S6
TableS6 – Summary of transporter proteins in the Anabaena sp. 90 genome.
replicon	start	end	locus_tag	symbol	protein name	EC_number
ChromosomeI	33614	35842	ANA_C10032		exopolysaccharide biosynthesis protein	2.7.10
ChromosomeI	38286	40130	ANA_C10035		ABC transporter protein	3.6.3
ChromosomeI	79366	80304	ANA_C10072		cation efflux protein
ChromosomeI	91420	91740	ANA_C10083		citrate transporter protein, middile part
ChromosomeI	129257	128316	ANA_C10112		sugar ABC transporter permease protein
ChromosomeI	189851	188487	ANA_C10165	matE	MATE efflux family protein
ChromosomeI	200457	201503	ANA_C10176		binding-protein dependent transporter transmemrane protein	3.6.3
ChromosomeI	211592	213205	ANA_C10191		extracellular solute-binding family 5 protein	3.6.3
ChromosomeI	213414	214439	ANA_C10192		binding-protein-dependent transport system permease	3.6.3
ChromosomeI	215651	214536	ANA_C10193		binding-protein-dependent transport system protein
ChromosomeI	258050	257067	ANA_C10231		ABC transporter family protein	3.6.3
ChromosomeI	269416	270765	ANA_C10238	mtgE	magnesium transport protein
ChromosomeI	297973	298875	ANA_C10270		cation transport protein	3.6.1
ChromosomeI	320794	319538	ANA_C10291		phosphate transport protein	3.6.3.27 3.6.3.28
ChromosomeI	351596	350235	ANA_C10324	matE	multi antimicrobial extrusion protein
ChromosomeI	357503	358402	ANA_C10330		ABC-type phosphate transport system protein
ChromosomeI	368279	367551	ANA_C10341		ABC transporter family protein	3.6.3
ChromosomeI	439151	438372	ANA_C10411		putative ABC-type transport protein	3.6.3
ChromosomeI	481939	482823	ANA_C10458		ABC-2 type tarsporter protein	2.4.2 3.6.3
ChromosomeI	504938	505771	ANA_C10480		ABC transporter permease	3.6.3
ChromosomeI	511469	512512	ANA_C10485		tryptophan/tyrosine permease	3.6.3.21
ChromosomeI	531039	532055	ANA_C10498		sulphate transport system permease protein 1	3.6.3.25
ChromosomeI	561712	560963	ANA_C10524	devA	ABC transporter ATP-binding protein DevA
ChromosomeI	562932	561751	ANA_C10525	devC	ABC transporter permease protein DevC
ChromosomeI	564254	562965	ANA_C10526	devB	ABC transporter membrane fusion protein DevB
ChromosomeI	608840	610048	ANA_C10573		Na+ dependent nucleoside transporter
ChromosomeI	615882	614752	ANA_C10579		solute-binding protein
ChromosomeI	660536	659841	ANA_C10617	devA	ABC transporter ATP-binding protein DevA
ChromosomeI	661718	660543	ANA_C10618		ABC transporter permease protein DevC
ChromosomeI	663059	661857	ANA_C10619	devB	ABC transporter membrane fusion protein DevB
ChromosomeI	709880	711016	ANA_C10655	potA	ABC-type spermidine/putrescine transport system ATPase component
ChromosomeI	711017	712099	ANA_C10656	potD	ABC-type spermidine/putrescine transport system periplasmic binding component
ChromosomeI	712237	713133	ANA_C10657	potB	ABC-type spermidine/putrescine transport system permease component
ChromosomeI	752146	753279	ANA_C10704	livM	branched-chain amino acid ABC-transporter permease protein
ChromosomeI	753994	754779	ANA_C10706	livG	branched-chain amino acid ABC transporter ATP-binding protein
ChromosomeI	777095	775515	ANA_C10723		porin protein
ChromosomeI	777349	778365	ANA_C10724		metal ion ABC transporter solute binding protein
ChromosomeI	778356	779219	ANA_C10725		metal ion ABC transporter ATP-binding protein
ChromosomeI	779525	780358	ANA_C10726		metal ion ABC transporter permease protein
ChromosomeI	803139	802306	ANA_C10745		nitrate ABC transporter ATP-binding protein
ChromosomeI	804613	803171	ANA_C10746		nitrate ABC transporter periplasmic binding protein
ChromosomeI	805541	804696	ANA_C10747		nitrate ABC transporter permease protein
ChromosomeI	948435	950315	ANA_C10888		sodium/hydrogen exchanger
ChromosomeI	981020	978759	ANA_C10912		copper-translocating P-type ATPase	3.6.3.4
ChromosomeI	986742	985963	ANA_C10919		putative ABC transporter permease protein
ChromosomeI	1045012	1043234	ANA_C10978	mcyH	ABC transporter ATP-binding protein McyH
ChromosomeI	1114992	1113928	ANA_C11004		potassium uptake protein TrkA
ChromosomeI	1120598	1122211	ANA_C11011		OprB family carbohydrate-selective porin
ChromosomeI	1163809	1166106	ANA_C11029	aptF	ABC transporter ATP-binding protein AptF
ChromosomeI	1174233	1172826	ANA_C11034		TRAP transporter solute receptor, TAXI family
ChromosomeI	1214038	1212953	ANA_C11081	sbpA	sulfate ABC transporter sulfate-binding protein
ChromosomeI	1214523	1215635	ANA_C11082	sbpA	sulfate ABC transporter sulphate-binding protein
ChromosomeI	1216037	1216906	ANA_C11083	cysT	sulfate ABC transporter permease protein CysT
ChromosomeI	1216893	1217732	ANA_C11084	cysW	sulfate ABC transporter permease protein CysW
ChromosomeI	1217785	1218054	ANA_C11085		NIL domain-containing protein
ChromosomeI	1221279	1221977	ANA_C11088	pstB	phosphate ABC transporter ATP-binding protein
ChromosomeI	1346416	1345571	ANA_C11194	mntB	manganese ABC transporter permease protein
ChromosomeI	1347568	1346741	ANA_C11195	mntA	manganese ABC transporter ATP-binding protein
ChromosomeI	1347773	1348732	ANA_C11196	mntC	manganese ABC transporter manganese-binding protein
ChromosomeI	1362089	1362904	ANA_C11211		binding-protein-dependent transport system inner membrane component
ChromosomeI	1370057	1371220	ANA_C11224		putative integral membrane protein
ChromosomeI	1380142	1379360	ANA_C11233		putative ABC-2 type transporter permease
ChromosomeI	1380976	1382694	ANA_C11235		ABC transporter ATP-binding protein
ChromosomeI	1428218	1427619	ANA_C11289	kdpC	potassium-transporting ATPase subunit C	3.6.3.12
ChromosomeI	1430475	1428376	ANA_C11290	kdpB	potassium-transporting ATPase subunit B	3.6.3.12
ChromosomeI	1432254	1430569	ANA_C11291	kdpA	potassium-transporting ATPase subunit A	3.6.3.12
ChromosomeI	1436292	1437914	ANA_C11296		major facilitator transporter
ChromosomeI	1475558	1474254	ANA_C11329		RND efflux transporter MFP subunit
ChromosomeI	1497522	1498325	ANA_C11353		ABC transporter permease protein
ChromosomeI	1537711	1540311	ANA_C11394		cation transport ATPase
ChromosomeI	1631021	1632436	ANA_C11502	amtB	ammonium transporter
ChromosomeI	1654951	1656252	ANA_C11520		major facilitator superfamily MFS-1 protein
ChromosomeI	1689549	1691045	ANA_C11550		HlyD family secretion protein
ChromosomeI	1705608	1706705	ANA_C11562	cax	calcium/proton exchanger
ChromosomeI	1709157	1708708	ANA_C11565		copper-binding protein
ChromosomeI	1713663	1714211	ANA_C11569		ferripyochelin binding protein
ChromosomeI	1717394	1716096	ANA_C11573		solute-binding protein
ChromosomeI	1720681	1722981	ANA_C11578		type II and III secretion system protein
ChromosomeI	1728322	1726406	ANA_C11585	eriC	CLC voltage-gated chloride channel protein EriC
ChromosomeI	1732996	1734369	ANA_C11590		major facilitator superfamily protein
ChromosomeI	1745239	1745397	ANA_C11605	devB	DevB protein, middle part
ChromosomeI	1745410	1745523	ANA_C11606	devC	DevC protein, C terminal
ChromosomeI	1745595	1746320	ANA_C11607	devA	DevA-like ABC transporter ATP-binding protein
ChromosomeI	1762692	1764458	ANA_C11617		hemolysin activation/secretion protein-like protein
ChromosomeI	1798337	1800364	ANA_C11649		potassium/proton exchanger protein
ChromosomeI	1845331	1846485	ANA_C11693		putative permease
ChromosomeI	1848872	1849972	ANA_C11697		periplasmic solute-binding protein
ChromosomeI	1850127	1851053	ANA_C11698		amino acid ABC transporter permease protein
ChromosomeI	1853626	1854777	ANA_C11704		polar amino acid ABC transporter permease protein
ChromosomeI	1855145	1855885	ANA_C11705		polar amino acid ABC transporter ATP-binding protein
ChromosomeI	1864409	1865176	ANA_C11711		glycine/betaine ABC transporter ATP-binding protein
ChromosomeI	1865201	1866727	ANA_C11712		glycine/betaine ABC transporter substrate-binding and permease protein
ChromosomeI	1906389	1907321	ANA_C11746		putative iron transport system periplasmic binding protein
ChromosomeI	1915848	1916888	ANA_C11755	pstS	phosphate ABC transporter phosphate-binding periplasmic protein
ChromosomeI	1917002	1918000	ANA_C11756	pstC	phosphate ABC transporter permease protein PstC
ChromosomeI	1918088	1918960	ANA_C11757	pstA	phosphate ABC transporter permease protein PstA
ChromosomeI	1918999	1919778	ANA_C11758	pstB	phosphate ABC transporter ATP-binding protein	3.6.3.27
ChromosomeI	1925862	1927025	ANA_C11763	pstS	phosphate ABC transporter phosphate-binding periplasmic protein
ChromosomeI	1927187	1928137	ANA_C11764	pstC	phosphate ABC transporter permease protein PstC
ChromosomeI	1928152	1929033	ANA_C11765	pstA	phosphate ABC transporter permease protein PstA
ChromosomeI	1929199	1930005	ANA_C11766	pstB	phosphate ABC transporter ATP-binding protein	3.6.3.27
ChromosomeI	1965964	1964150	ANA_C11799	apdG	ABC transporter ATP-binding protein
ChromosomeI	2000824	2001120	ANA_C11810		bile acid:sodium symporter
ChromosomeI	2014037	2014876	ANA_C11821		biopolymer transport protein
ChromosomeI	2014866	2015498	ANA_C11822		biopolymer transport protein
ChromosomeI	2096949	2096338	ANA_C11903	kdpC	potassium-transporting ATPase subunit C	3.6.3.12
ChromosomeI	2097254	2097051	ANA_C11904	kdpF	potassium-transporting ATPase subunit F	3.6.3.12
ChromosomeI	2099324	2097258	ANA_C11905	kdpB	potassium-transporting ATPase subunit B	3.6.3.12
ChromosomeI	2101117	2099423	ANA_C11906	kdpA	potassium-transporting ATPase subunit A	3.6.3.12
ChromosomeI	2116698	2118455	ANA_C11921		putative mechanosensitive ion channel protein
ChromosomeI	2118492	2119421	ANA_C11922		putative mechanosensitive ion channel protein
ChromosomeI	2121285	2119504	ANA_C11923		solute-binding protein
ChromosomeI	2123168	2121384	ANA_C11924		solute-binding protein
ChromosomeI	2130544	2131644	ANA_C11931		anion-transporting ATPase
ChromosomeI	2205849	2207378	ANA_C11987	ampG	transporter-like protein
ChromosomeI	2281734	2283614	ANA_C12031		ABC transporter ATP-binding protein
ChromosomeI	2311978	2312796	ANA_C12066		solute-binding protein
ChromosomeI	2357907	2359220	ANA_C12105		CemA family protein
ChromosomeI	2362411	2361221	ANA_C12108	arsA	arsenite-activated ATPase ArsA	3.6.3.16
ChromosomeI	2374728	2373385	ANA_C12118	dctM	TRAP dicarboxylate transporter DctM subunit
ChromosomeI	2375333	2374737	ANA_C12119	dctQ	TRAP dicarboxylate transporter DctQ subunit
ChromosomeI	2376564	2377703	ANA_C12121	dctP	TRAP dicarboxylate transporter DctP subunit
ChromosomeI	2386951	2386097	ANA_C12134		putative sodium dependent transporter
ChromosomeI	2389085	2387193	ANA_C12135		HSR1-related GTP-binding protein
ChromosomeI	2409689	2408484	ANA_C12151		putative ABC transporter permease protein
ChromosomeI	2411149	2409827	ANA_C12152		RND family efflux transporter MFP subunit
ChromosomeI	2413058	2411247	ANA_C12153		ABC transporter
ChromosomeI	2435027	2434044	ANA_C12170		ABC transporter
ChromosomeI	2459181	2458294	ANA_C12190		binding-protein-dependent transport systems inner membrane component
ChromosomeI	2548692	2549486	ANA_C12273	modA	molybdenum ABC transporter periplasmic-binding protein
ChromosomeI	2549658	2551454	ANA_C12274	modBC	molybdate ABC transporter permease protein
ChromosomeI	2581081	2583804	ANA_C12302		extracellular ligand binding domain-containing protein
ChromosomeI	2679382	2681049	ANA_C12386		ABC transporter-like protein
ChromosomeI	2690099	2691445	ANA_C12394	matE	MATE efflux family protein
ChromosomeI	2692609	2691689	ANA_C12395		ATP-NAD/AcoX kinase	2.7.1.23
ChromosomeI	2712950	2712156	ANA_C12412	phnE	phosphonate ABC transporter permease protein
ChromosomeI	2713760	2712984	ANA_C12413	phnC	ABC transporter-like protein
ChromosomeI	2714830	2713859	ANA_C12414	phnD	phosphonate-binding periplasmic protein
ChromosomeI	2797405	2796074	ANA_C12490		putative lipopolysaccharide ABC transporter
ChromosomeI	2798194	2797409	ANA_C12491		ABC-2 type transporter
ChromosomeI	2802648	2802268	ANA_C12495		ABC-2 type transporter
ChromosomeI	2833931	2836348	ANA_C12518		copper-translocating P-type ATPase	3.6.3
ChromosomeI	2911318	2910590	ANA_C12579		ABC transporter-like protein
ChromosomeI	2911823	2911596	ANA_C12580		4Fe-4S ferredoxin type iron-sulfur binding protein
ChromosomeI	2919386	2920112	ANA_C12590		amino acid permease-associated region
ChromosomeI	2943232	2940623	ANA_C12605		chloride channel, voltage-gated family protein
ChromosomeI	2956214	2957050	ANA_C12618		ABC-2 type transporter
ChromosomeI	2959576	2960835	ANA_C12622		ABC transporter ATP-binding protein
ChromosomeI	2989601	2991844	ANA_C12654		capsular exopolysaccharide protein
ChromosomeI	3006389	3001812	ANA_C12663		calx-beta domain-containing protein
ChromosomeI	3059256	3059915	ANA_C12712	cbiQ	cobalt ABC transporter, permease protein CbiQ
ChromosomeI	3059926	3060690	ANA_C12713	cbiO	cobalt ABC transporter, ATP-binding protein CbiO
ChromosomeI	3076243	3077898	ANA_C12730		carbohydrate-selective porin
ChromosomeI	3098451	3096994	ANA_C12748	amt1	ammonium transporter
ChromosomeI	3174830	3173418	ANA_C12812		sodium/hydrogen-exchanging protein
ChromosomeI	3182156	3180969	ANA_C12817		chromate transporter
ChromosomeI	3187078	3187380	ANA_C12822	cbiN	cobalt transport protein CbiN
ChromosomeI	3187377	3188189	ANA_C12823	cbiQ	cobalt ABC transporter, permease protein CbiQ
ChromosomeI	3188164	3188994	ANA_C12824	cbiO	cobalt ABC transporter, ATP-binding protein Cbi0
ChromosomeI	3192004	3191732	ANA_C12827		ferrous iron transport protein B, C terminal
ChromosomeI	3192153	3192001	ANA_C12828		ferrous iron transport protein A, N terminal
ChromosomeI	3238238	3237474	ANA_C12873		ABC transporter putative ATP-binding protein
ChromosomeI	3239516	3238299	ANA_C12874		ABC transporter permease-like protein
ChromosomeI	3241007	3239526	ANA_C12875		RND family efflux transporter, MFP subunit
ChromosomeI	3273946	3275823	ANA_C12911		arsenite-transporting ATPase	3.6.1.16
ChromosomeI	3322774	3323736	ANA_C12955		extracellular solute-binding protein, family 3
ChromosomeI	3354442	3355755	ANA_C12983		extracellular ligand-binding receptor
ChromosomeI	3425991	3424231	ANA_C13048		ABC transporter, transmembrane domain/ATP-binding domain
ChromosomeI	3438171	3436831	ANA_C13058		major facilitator transporter
ChromosomeI	3482179	3483462	ANA_C13073		major facilitator transporter
ChromosomeI	3498250	3499938	ANA_C13090		MFS family sulphate transporter
ChromosomeI	3538730	3537468	ANA_C13128		major facilitator transporter
ChromosomeI	3540932	3539874	ANA_C13130		phosphate binding protein
ChromosomeI	3560015	3558387	ANA_C13145		cyclic peptide transporter
ChromosomeI	3575787	3577577	ANA_C13162		ABC transporter ATP-binding protein
ChromosomeI	3618878	3620878	ANA_C13200		type II secretion system protein E
ChromosomeI	3622208	3623431	ANA_C13202		type II secretion system protein F
ChromosomeI	3634935	3633862	ANA_C13210		periplasmic-binding protein of ABC-type phosphate transporter
ChromosomeI	3650540	3651796	ANA_C13225		major facilitator superfamily transporter
ChromosomeI	3690021	3688264	ANA_C13263	oprB	carbohydrate-selective porin OprB
ChromosomeI	3692770	3693438	ANA_C13266		ABC transporter
ChromosomeI	3695180	3697285	ANA_C13268		TonB-dependent receptor
ChromosomeI	3706444	3705266	ANA_C13275	devC	ABC exporter transmembrane subunit DevC
ChromosomeI	3707772	3706561	ANA_C13276	devB	ABC transporter membrane fusion protein DevB
ChromosomeI	3757625	3759505	ANA_C13309		ABC transporter
ChromosomeI	3805040	3806176	ANA_C13346		Na-Ca exchanger/integrin-beta4
ChromosomeI	3826074	3825670	ANA_C13359		biopolymer transport protein ExbD/TolR
ChromosomeI	3826712	3826074	ANA_C13360		MotA/TolQ/ExbB proton channel
ChromosomeI	3852973	3853968	ANA_C13384		ABC transporter ATP-binding protein
ChromosomeI	3853969	3854781	ANA_C13385		putative ABC-2 type transport system permease protein
ChromosomeI	3861961	3860738	ANA_C13393		major facilitator superfamily transporter
ChromosomeI	3961042	3959777	ANA_C13488		Na-Ca exchanger
ChromosomeI	4010499	4010837	ANA_C13543		FeoA family protein
ChromosomeI	4017133	4016354	ANA_C13551		voltage-dependent potassium channel
ChromosomeI	4091167	4092747	ANA_C13632		extracellular ligand-binding receptor
ChromosomeI	4105917	4106786	ANA_C13641		inner-membrane translocator
ChromosomeI	4222044	4224062	ANA_C13747		outer membrane efflux protein
ChromosomeI	4260563	4259067	ANA_C13776	nrtP	nitrite transporter
ChromosomeI	4278479	4270224	ANA_C13787		periplasmic transport calcium-binding protein
ChromosomeII	51169	49994	ANA_C20044	devC	DevC protein
ChromosomeII	52814	51618	ANA_C20046	devB	DevB protein
ChromosomeII	68601	68371	ANA_C20054		transporter-like protein
ChromosomeII	69840	70139	ANA_C20056		cation transport ATPase, C terminal
ChromosomeII	84250	82799	ANA_C20073		sodium:galactoside symporter
ChromosomeII	133892	137038	ANA_C20118		TPR repeat and extracellular ligand-binding domain-containing protein
ChromosomeII	137081	139756	ANA_C20119		TPR repeat and extracellular ligand-binding domain-containing protein
ChromosomeII	159672	162542	ANA_C20137		ATPase, P-type (transporting), HAD superfamily, subfamily IC	3.6.3
ChromosomeII	165057	164602	ANA_C20140	mgtC	MgtC transporter
ChromosomeII	177456	176497	ANA_C20150		iron permease FTR1
ChromosomeII	198637	198443	ANA_C20167		heavy metal transport/detoxification protein
ChromosomeII	224174	222912	ANA_C20192		ABC transporter-like protein
ChromosomeII	243897	241705	ANA_C20210		sodium/hydrogen exchanger
ChromosomeII	244429	246123	ANA_C20212		ABC transporter-like protein
ChromosomeII	250046	251293	ANA_C20215		major facilitator superfamily MFS-1
ChromosomeII	251816	253504	ANA_C20216		TrkA domain-containing protein
ChromosomeII	278118	277456	ANA_C20244		Na+/H+ antiporter MnhB subunit-related protein
ChromosomeII	278681	278115	ANA_C20245		Na+/H+ antiporter subunit
ChromosomeII	278952	278674	ANA_C20246		Na+/H+ antiporter subunit G
ChromosomeII	279712	279326	ANA_C20248		Na+/H+ antiporter subunit E
ChromosomeII	295805	293367	ANA_C20262		extracellular ligand-binding receptor
ChromosomeII	333499	334977	ANA_C20301		polar amino acid ABC transporter inner membrane subunit
ChromosomeII	346543	344687	ANA_C20311		ABC transporter-like protein
ChromosomeII	368622	367879	ANA_C20329		ABC transporter-like protein
ChromosomeII	389508	389942	ANA_C20352		molybdenum-pterin binding protein
ChromosomeII	447728	446292	ANA_C20405		TonB family protein
ChromosomeII	472633	470666	ANA_C20425		magnesium-translocating P-type ATPase	3.6.3.2
ChromosomeII	476955	478706	ANA_C20432		ABC-type multidrug transport system ATPase and permease components
ChromosomeII	553454	554245	ANA_C20502		ABC transporter
ChromosomeII	574783	574109	ANA_C20521		outer membrane efflux protein
ChromosomeII	585243	584401	ANA_C20529	nrtD	nitrate ABC transporter NrtD
ChromosomeII	587319	585316	ANA_C20530	nrtC	nitrate ABC transporter NrtC
ChromosomeII	588337	587498	ANA_C20531	nrtB	nitrate ABC transporter, permease protein
ChromosomeII	589800	588439	ANA_C20532	nrtA	nitrate ABC transporter, substrate-binding protein NrtA
ChromosomeII	591296	590460	ANA_C20533		binding-protein-dependent transport systems inner membrane component
ChromosomeII	592195	591293	ANA_C20534		binding-protein-dependent transport systems inner membrane component
ChromosomeII	593552	592302	ANA_C20535		extracellular solute-binding protein
ChromosomeII	627826	626675	ANA_C20569	corA	magnesium and cobalt transport protein CorA
ChromosomeII	629832	629389	ANA_C20572		transport-associated protein
ChromosomeII	645058	643250	ANA_C20587		ABC-type multidrug transport system, ATPase and permease components
ChromosomeII	645945	647852	ANA_C20589		ABC transporter
ChromosomeII	719221	718202	ANA_C20652		ABC transporter
ChromosomeII	743493	742798	ANA_C20674		TrkA domain-containing protein
ChromosomeII	747945	746611	ANA_C20680	trkH	potassium uptake protein TrkH
ChromosomeII	773136	773972	ANA_C20706		CemA family membrane protein
ChromosomeII	788388	787480	ANA_C20723	moxR	MoxR type ATPases
ChromosomeII	793574	792894	ANA_C20728		ABC transporter
ChromosomeII	799526	798810	ANA_C20737	devA	ABC transporter related protein
ChromosomeII	800810	799656	ANA_C20738	devC	ABC exporter transmembrane subunit DevC
ChromosomeII	802298	800880	ANA_C20739	devB	ABC exporter membrane fusion protein DevB
PlasmidA	62407	60833	ANA_P10080		HSR1-related GTP-binding protein
					dev operon
					Anions and Cations; ions
					amino acids
					polymer transporter, peptide exporter, MATE, hemolysin secretion
					nucleoside transporter
					type II, III, IV secretion system protein
					porin
					sugar transporter
					other substrate
					pseudogenes

## Sheet: Table S7
TableS7 – Two-component system genes annotated from the Anabaena sp. 90 genome.
The two-component genes were classified as HK, RR and HR, representing histidine kinase, response regulator, and hybrid kinase,
respectively. Pseudogenes with disruptive ORF are labelled in yellow.
replicon	start	end	locus_tag	symbol	protein name	class	EC_number
ChromosomeI	18364	16982	ANA_C10019		response regulator receiver domain-containing protein	RR
ChromosomeI	64423	63989	ANA_C10059		response regulator receiver protein	RR
ChromosomeI	68296	69819	ANA_C10062		signal transduction histidine kinase	HK	2.7.13.3 2.7.3
ChromosomeI	71279	70881	ANA_C10064	devR	response regulator receiver protein DevR	RR	3.1.1.61
ChromosomeI	139246	137177	ANA_C10122		two-component hybrid sensor and regulator	HY	2.7.13.3
ChromosomeI	219357	218665	ANA_C10197		two-component response regulator protein	RR	3.1.1.61
ChromosomeI	365495	363843	ANA_C10338		two-component response regulator	RR	3.1.3.3
ChromosomeI	366230	365550	ANA_C10339		two component luxR family transcription regulator protein	RR	4.2.1.3 3.1.1.61 2.3.1.129
ChromosomeI	450132	449389	ANA_C10421		two-component response regulator protein	RR
ChromosomeI	507918	507196	ANA_C10482		two-component response regulator protein	RR
ChromosomeI	509280	510587	ANA_C10483		signal transduction histidine kinase	HY	2.7.13.3
ChromosomeI	510606	511463	ANA_C10484		two-component response regulator protein	HY	2.7.13.3
ChromosomeI	620466	618085	ANA_C10581		signal transduction histidine kinase	HY
ChromosomeI	891010	891726	ANA_C10822		two-component response regulator	RR
ChromosomeI	1111655	1112338	ANA_C11002		LuxR family two component transcriptional regulator	RR
ChromosomeI	1127665	1127009	ANA_C11017		LuxR family transcriptional regulator with GAF sensor	RR
ChromosomeI	1200137	1199097	ANA_C11066	patA	two-component response regulator heterocyst pattern formation protein PatA	RR
ChromosomeI	1537411	1537581	ANA_C11393		histidine kinase, middle part	HK
ChromosomeI	1661018	1659882	ANA_C11525		response regulator receiver modulated serine phosphatase	RR
ChromosomeI	1767434	1770586	ANA_C11619		transmembrane sensor-like protein	HY
ChromosomeI	1871863	1873851	ANA_C11718		two-component signal transduction histidine kinase	HK
ChromosomeI	1879026	1879721	ANA_C11724		two component signal transduction response regulator	RR
ChromosomeI	2043091	2043819	ANA_C11845		two-component response regulator	RR
ChromosomeI	2096323	2095202	ANA_C11902	kdpD	osmosensitive potassium channel histidine kinase sensor protein	HK
ChromosomeI	2101593	2102747	ANA_C11907		signal transduction histidine kinase	HK
ChromosomeI	2102758	2103435	ANA_C11908		two-component response regulator protein	RR
ChromosomeI	2141151	2142629	ANA_C11942		response regulator receiver modulated diguanylate cyclase	RR
ChromosomeI	2162222	2159133	ANA_C11954		signal transduction sensor and regulator protein	HK
ChromosomeI	2214004	2211008	ANA_C11992		signal transduction sensor and regulator protein	HY
ChromosomeI	2215344	2214118	ANA_C11993		signal transduction response regulator receiver protein	RR
ChromosomeI	2515355	2514657	ANA_C12233		two-component response regulator	RR
ChromosomeI	2530182	2528827	ANA_C12244		two-component sensor histidine kinase	HK
ChromosomeI	2648293	2648979	ANA_C12359		two-component response regulator	RR
ChromosomeI	2649092	2650411	ANA_C12360		two-component sensor histidine kinase	HK
ChromosomeI	2705043	2707667	ANA_C12408	cheD	methyl-accepting chemotaxis receptor with phytochrome sensor	HY
ChromosomeI	2707718	2710627	ANA_C12409	cheA	CheA signal transduction histidine kinase	HY
ChromosomeI	2731175	2732572	ANA_C12432		GAF sensor signal transduction histidine kinase	HK
ChromosomeI	2739972	2739109	ANA_C12437		two-component hybrid sensor and regulator	HY
ChromosomeI	2740637	2740197	ANA_C12438		two-component system response regulator	RR
ChromosomeI	2742891	2740582	ANA_C12439		multi-sensor signal transduction histidine kinase	HY
ChromosomeI	2869360	2867960	ANA_C12542		two-component sensor and regulatory system	HY
ChromosomeI	2894165	2894878	ANA_C12564		two-component response regulator	RR
ChromosomeI	2915238	2915408	ANA_C12584		sensor with Chase2 domain	HK
ChromosomeI	3064397	3064257	ANA_C12718		putative GAF sensor protein, N terminal	HK
ChromosomeI	3073899	3075218	ANA_C12728	phoR	phosphate regulon histidine kinase PhoR	HK	2.7.13.3
ChromosomeI	3397560	3396484	ANA_C13011		two-component system response regulator-like protein	RR
ChromosomeI	3504468	3504743	ANA_C13097		transcriptional regulator, LuxR-like protein	RR
ChromosomeI	3565324	3564452	ANA_C13151		two-component AraC family transcriptional regulator	RR
ChromosomeI	3832934	3834358	ANA_C13366		histidine kinase	HK
ChromosomeI	3852830	3850200	ANA_C13383		diguanylate cyclase/phosphodiesterase with FHA and GAF sensor	HY
ChromosomeI	4096860	4097119	ANA_C13636		response regulator receiver protein	RR
ChromosomeI	4101221	4105339	ANA_C13640		two-component signal transduction regulator	HY
ChromosomeI	4108371	4108949	ANA_C13644		response regulator receiver protein	RR
ChromosomeI	4142687	4139493	ANA_C13671		multi-sensor hybrid histidine kinase	HY
ChromosomeI	4218592	4215356	ANA_C13743		histidine kinase	HY
ChromosomeII	22395	21718	ANA_C20018		two component LuxR family transcriptional regulator	RR
ChromosomeII	43789	44889	ANA_C20037		two-component response regulator	HY	2.7
ChromosomeII	115409	117112	ANA_C20101		two-component response regulator	RR
ChromosomeII	150099	146164	ANA_C20128		multi-sensor hybrid histidine kinase	HY	2.7.13.3
ChromosomeII	153276	155168	ANA_C20132		two-component sensor histidine kinase	HK	2.7.13.3
ChromosomeII	246366	248633	ANA_C20213		two-component hybrid sensor and regulator	HY	2.7.13.3
ChromosomeII	306474	307670	ANA_C20275		two-component sensor histidine kinase	HK	2.7.13.3
ChromosomeII	307810	308478	ANA_C20276		two-component LuxR family transcriptional regulator	RR	3.1.1.61
ChromosomeII	367081	367851	ANA_C20328	nrrA	two component transcriptional regulator	RR
ChromosomeII	494343	492733	ANA_C20447		diguanylate cyclase with Chase2 sensor	HY
ChromosomeII	615657	614734	ANA_C20557		two-component sensor histidine kinase	HK
ChromosomeII	630379	631830	ANA_C20573		signal transduction histidine kinase	HK
ChromosomeII	685828	687537	ANA_C20623		two-component sensor histidine kinase	HK
ChromosomeII	777314	779284	ANA_C20711		multi-sensor signal transduction histidine kinase	HK	2.7.3

## Sheet: Table S8
TableS8 – Predicted metabolic pathways of Anabaena sp. 90 using Pathway Tools [1].
Summary
Base pathways	206
Total reactions in the base pathways	777
Base pathway reactions that are pathway holes	227 (29%)
Base pathway reactions that are not pathway holes	550 (71%)
Color scheme of pathway glyph edge
Green: An enzyme for this reaction was identified in Anabaena sp. 90.
Blue: Enzyme for this reaction was identified by the Pathway Hole Filler [2].
Black: An enzyme for this reaction was not identified in Anabaena sp. 90.
Orange: This reaction is not present in any other pathways of Anabaena sp. 90.
Magenta: Used for spontaneous reactions, or used for lines that do not denote reactions (e.g., denoting repetition in polymerization pathways).
Biosynthesis:Amino Acids Biosynthesis
Pathway	Pathway Glyph	Number of reactions
		Total	Present in Anabaena sp. 90	Present in Other Pathways of Anabaena sp. 90
alanine biosynthesis I		3	3	1
alanine biosynthesis III		1	1	0
arginine biosynthesis II (acetyl cycle)		9	9	6
arginine degradation I (arginase pathway)		4	3	3
arginine degradation VI (arginase 2 pathway)		4	3	3
asparagine biosynthesis I		1	1	0
asparagine biosynthesis II		1	1	0
asparagine biosynthesis III (tRNA-dependent)		2	2	0
beta-alanine biosynthesis III		1	1	0
cysteine biosynthesis I		2	2	0
glutamate biosynthesis II		1	1	1
glutamate biosynthesis III		1	1	1
glutamate biosynthesis V		1	1	0
glutamate degradation II		2	2	1
glycine biosynthesis I		1	1	1
histidine biosynthesis		10	10	0
homoserine biosynthesis		3	3	2
isoleucine biosynthesis I (from threonine)		5	5	0
L-glutamine biosynthesis II (tRNA-dependent)		2	1	0
leucine biosynthesis		6	5	0
lysine biosynthesis VI		7	7	2
methionine biosynthesis III		2	1	1
ornithine biosynthesis		5	5	4
proline biosynthesis I		4	3	1
serine biosynthesis		3	2	0
threonine biosynthesis from homoserine		2	2	0
tryptophan biosynthesis		6	6	0
tyrosine biosynthesis I		3	2	0
valine biosynthesis		4	4	2
Biosynthesis:Aminoacyl-tRNA Charging
Pathway	Pathway Glyph	Number of reactions
		Total	Present in Anabaena sp. 90	Present in Other Pwys of Anabaena sp. 90
asparagine biosynthesis III (tRNA-dependent)		2	2	0
L-glutamine biosynthesis II (tRNA-dependent)		2	1	0
tRNA charging pathway		20	20	1
Biosynthesis:Aromatic Compounds Biosynthesis
Pathway	Pathway Glyph	Number of reactions
		Total	Present in Anabaena sp. 90	Present in Other Pwys of Anabaena sp. 90
3-dehydroquinate biosynthesis I		2	2	2
chorismate biosynthesis I		8	8	2
Biosynthesis:Carbohydrates Biosynthesis
Pathway	Pathway Glyph	Number of reactions
		Total	Present in Anabaena sp. 90	Present in Other Pwys of Anabaena sp. 90
Calvin-Benson-Bassham cycle		13	13	10
CMP-N-acetylneuraminate biosynthesis II (bacteria)		3	1	0
dTDP-L-rhamnose biosynthesis I		4	4	0
GDP-D-glycero-alpha-D-manno-heptose biosynthesis		4	1	0
GDP-mannose biosynthesis		4	4	2
gluconeogenesis I		13	11	9
glycogen biosynthesis I (from ADP-D-Glucose)		3	3	2
starch biosynthesis		6	5	4
sucrose biosynthesis		6	5	1
trehalose biosynthesis I		2	1	0
Biosynthesis:Cell Structures Biosynthesis
Pathway	Pathway Glyph	Number of reactions
		Total	Present in Anabaena sp. 90	Present in Other Pwys of Anabaena sp. 90
dTDP-L-rhamnose biosynthesis I		4	4	0
lipid IVA biosynthesis		6	4	0
UDP-N-acetyl-D-glucosamine biosynthesis I		4	4	0
UDP-N-acetylmuramoyl-pentapeptide biosynthesis III (meso-DAP-containing)		8	8	0
Biosynthesis:Cofactors, Prosthetic Groups, Electron Carriers Biosynthesis
Pathway	Pathway Glyph	Number of reactions
		Total	Present in Anabaena sp. 90	Present in Other Pwys of Anabaena sp. 90
1,4-dihydroxy-2-naphthoate biosynthesis I		7	5	4
1,4-dihydroxy-2-naphthoate biosynthesis II (plants)		7	5	4
6-hydroxymethyl-dihydropterin diphosphate biosynthesis		5	3	1
7-keto-8-aminopelargonate biosynthesis I		11	4	0
7-keto-8-aminopelargonate biosynthesis II		2	1	0
acyl carrier protein metabolism		2	1	0
adenosylcobalamin biosynthesis from cobyrinate a,c-diamide I		8	5	4
adenosylcobalamin biosynthesis from cobyrinate a,c-diamide II		9	5	4
adenosylcobalamin salvage from cobalamin		1	1	0
biotin biosynthesis from 7-keto-8-aminopelargonate		3	2	0
chlorophyll a biosynthesis I		1	1	0
chlorophyllide a biosynthesis I		10	8	1
coenzyme A biosynthesis		4	4	0
di-trans,poly-cis-undecaprenyl phosphate biosynthesis		1	1	0
factor 420 biosynthesis		4	1	0
flavin biosynthesis I (bacteria and plants)		9	6	0
folate polyglutamylation		5	2	1
folate transformations I		12	6	6
folate transformations II (plants)		11	7	7
formylTHF biosynthesis I		11	8	8
glutathione biosynthesis		2	2	0
glutathione redox reactions II		2	1	0
heme biosynthesis from uroporphyrinogen-III II		4	3	1
lipoate biosynthesis and incorporation I		2	2	1
lipoate biosynthesis and incorporation II		2	2	1
lipoate salvage and modification		2	2	0
methylerythritol phosphate pathway		9	9	2
molybdopterin guanine dinucleotide biosynthesis		1	1	0
NAD biosynthesis I (from aspartate)		6	6	0
NAD phosphorylation and dephosphorylation		3	2	0
nonaprenyl diphosphate biosynthesis I		1	1	0
p-aminobenzoate biosynthesis		2	1	0
phosphopantothenate biosynthesis I		4	4	0
phycocyanobilin biosynthesis		2	1	1
phycoerythrobilin biosynthesis		3	1	1
phylloquinol biosynthesis		2	1	0
plastoquinol biosynthesis		3	1	1
pyridoxal 5'-phosphate biosynthesis I		8	4	2
pyridoxal 5'-phosphate salvage pathway		5	2	1
S-adenosyl-L-methionine biosynthesis		1	1	1
siroheme biosynthesis		4	2	0
tetrahydrobiopterin biosynthesis I		3	2	1
tetrahydrofolate biosynthesis		3	3	2
tetrahydrofolate salvage from 5,10-methenyltetrahydrofolate		2	2	2
tetrapyrrole biosynthesis I		6	6	1
thiamin biosynthesis I		14	6	1
trans, trans-farnesyl diphosphate biosynthesis		3	2	1
vitamin E biosynthesis		7	1	1
Biosynthesis:Fatty Acids and Lipids Biosynthesis
Pathway	Pathway Glyph	Number of reactions
		Total	Present in Anabaena sp. 90	Present in Other Pwys of Anabaena sp. 90
biotin-carboxyl carrier protein assembly		4	3	0
CDP-diacylglycerol biosynthesis I		4	4	0
cis-dodecenoyl biosynthesis		6	4	0
cyclopropane fatty acid (CFA) biosynthesis		1	1	0
fatty acid activation		1	1	0
fatty acid elongation -- saturated		5	4	0
lipid IVA biosynthesis		6	4	0
palmitate biosynthesis II (bacteria and plants)		29	15	0
palmitoleate biosynthesis I		9	8	0
stearate biosynthesis II (plants)		5	5	0
Biosynthesis:Metabolic Regulators Biosynthesis
Pathway	Pathway Glyph	Number of reactions
		Total	Present in Anabaena sp. 90	Present in Other Pwys of Anabaena sp. 90
ppGpp biosynthesis		6	6	1
Biosynthesis:Nucleosides and Nucleotides Biosynthesis
Pathway	Pathway Glyph	Number of reactions
		Total	Present in Anabaena sp. 90	Present in Other Pwys of Anabaena sp. 90
5-aminoimidazole ribonucleotide biosynthesis I		5	5	5
5-aminoimidazole ribonucleotide biosynthesis II		5	5	4
adenine and adenosine salvage IV		3	3	1
adenosine nucleotides de novo biosynthesis		8	5	1
guanosine nucleotides de novo biosynthesis		9	6	3
inosine-5'-phosphate biosynthesis II		5	5	0
purine and pyrimidine metabolism		17	10	8
pyrimidine deoxyribonucleotides de novo biosynthesis I		13	6	2
pyrimidine ribonucleotides interconversion		5	5	2
salvage pathways of pyrimidine ribonucleotides		8	5	3
tRNA processing pathway I		10	6	0
uridine-5'-phosphate biosynthesis		6	6	1
Biosynthesis:Other Biosynthesis
Pathway	Pathway Glyph	Number of reactions
		Total	Present in Anabaena sp. 90	Present in Other Pwys of Anabaena sp. 90
PRPP biosynthesis I		1	1	0
trehalose biosynthesis I		2	1	0
Biosynthesis:Amines and Polyamines Biosynthesis
Pathway	Pathway Glyph	Number of reactions
		Total	Present in Anabaena sp. 90	Present in Other Pwys of Anabaena sp. 90
UDP-N-acetyl-D-glucosamine biosynthesis I		4	4	0
urate biosynthesis/inosine 5'-phosphate degradation		4	2	1
Biosynthesis:Secondary Metabolites Biosynthesis
Pathway	Pathway Glyph	Number of reactions
		Total	Present in Anabaena sp. 90	Present in Other Pwys of Anabaena sp. 90
1,4-dihydroxy-2-naphthoate biosynthesis II (plants)		7	5	4
bisbenzylisoquinoline alkaloid biosynthesis		2	2	0
myo-inositol biosynthesis		2	1	0
myxol-2' fucoside biosynthesis		5	1	0
neurosporene biosynthesis		5	4	2
phenylethanol biosynthesis		4	2	1
queuosine biosynthesis		4	3	0
spheroidene and spheroidenone biosynthesis		6	2	0
spirilloxanthin and 2,2'-diketo-spirilloxanthin biosynthesis		9	1	0
trans-lycopene biosynthesis II (plants)		10	3	2
trigonelline biosynthesis		1	1	0
zeaxanthin biosynthesis		2	2	0
zeaxanthin-beta-D-diglucoside biosynthesis		2	1	0
Degradation/Utilization/Assimilation:Alcohols Degradation
Pathway	Pathway Glyph	Number of reactions
		Total	Present in Anabaena sp. 90	Present in Other Pwys of Anabaena sp. 90
glycerol degradation I		3	3	1
glycerol degradation IV		2	2	2
glycerol degradation V		1	1	0
Degradation/Utilization/Assimilation:Aldehyde Degradation
Pathway	Pathway Glyph	Number of reactions
		Total	Present in Anabaena sp. 90	Present in Other Pwys of Anabaena sp. 90
methylglyoxal degradation I		3	3	0
Degradation/Utilization/Assimilation:Amines and Polyamines Degradation
Pathway	Pathway Glyph	Number of reactions
		Total	Present in Anabaena sp. 90	Present in Other Pwys of Anabaena sp. 90
creatinine degradation I		4	2	0
N-acetylglucosamine degradation I		2	2	0
N-acetylneuraminate and N-acetylmannosamine degradation		3	1	0
phenylethylamine degradation I		2	1	1
urea degradation II		1	1	0
Degradation/Utilization/Assimilation:Amino Acids Degradation
Pathway	Pathway Glyph	Number of reactions
		Total	Present in Anabaena sp. 90	Present in Other Pwys of Anabaena sp. 90
alanine degradation IV		1	1	0
arginine degradation I (arginase pathway)		4	3	3
arginine degradation VI (arginase 2 pathway)		4	3	3
asparagine degradation I		1	1	0
aspartate degradation I		1	1	1
citrulline degradation		2	1	1
glutamate degradation I		1	1	0
glutamate degradation II		2	2	1
glutamate degradation X		1	1	1
glutamine degradation I		1	1	0
glycine cleavage complex		3	3	0
methionine degradation I (to homocysteine)		3	2	1
phenylalanine degradation I (aerobic)		3	1	0
proline degradation		2	2	1
threonine degradation III (to methylglyoxal)		3	1	0
tryptophan degradation I (via anthranilate)		3	1	1
tryptophan degradation to 2-amino-3-carboxymuconate semialdehyde		5	1	1
valine degradation II		3	2	1
Degradation/Utilization/Assimilation:Aromatic Compounds Degradation
Pathway	Pathway Glyph	Number of reactions
		Total	Present in Anabaena sp. 90	Present in Other Pwys of Anabaena sp. 90
3-chlorocatechol degradation II (ortho)		5	1	0
phenylethylamine degradation I		2	1	1
protocatechuate degradation III (para-cleavage pathway)		5	1	0
Degradation/Utilization/Assimilation:C1 Compounds Utilization and Assimilation
Pathway	Pathway Glyph	Number of reactions
		Total	Present in Anabaena sp. 90	Present in Other Pwys of Anabaena sp. 90
Calvin-Benson-Bassham cycle		13	13	10
CO2 fixation into oxaloacetate		1	1	1
formate oxidation to CO2		1	1	0
reductive monocarboxylic acid cycle		2	1	1
Degradation/Utilization/Assimilation:Carbohydrates Degradation
Pathway	Pathway Glyph	Number of reactions
		Total	Present in Anabaena sp. 90	Present in Other Pwys of Anabaena sp. 90
D-mannose degradation		1	1	1
galactose degradation I (Leloir pathway)		6	3	0
glucose and glucose-1-phosphate degradation		6	2	2
glycogen degradation II		5	5	1
N-acetylneuraminate and N-acetylmannosamine degradation		3	1	0
Degradation/Utilization/Assimilation:Carboxylates Degradation
Pathway	Pathway Glyph	Number of reactions
		Total	Present in Anabaena sp. 90	Present in Other Pwys of Anabaena sp. 90
acetate conversion to acetyl-CoA		1	1	0
acetate formation from acetyl-CoA I		2	2	2
acetyl-CoA biosynthesis (from pyruvate)		3	3	0
glycolate and glyoxylate degradation II		2	1	1
glycolate and glyoxylate degradation III		3	1	1
Degradation/Utilization/Assimilation:Chlorinated Compounds Degradation
Pathway	Pathway Glyph	Number of reactions
		Total	Present in Anabaena sp. 90	Present in Other Pwys of Anabaena sp. 90
1,2-dichloroethane degradation		4	2	0
3-chlorocatechol degradation II (ortho)		5	1	0
Degradation/Utilization/Assimilation:Fatty Acid and Lipids Degradation
Pathway	Pathway Glyph	Number of reactions
		Total	Present in Anabaena sp. 90	Present in Other Pwys of Anabaena sp. 90
fatty acid beta-oxidation I		7	1	0
glycerol degradation IV		2	2	2
phospholipases		5	1	0
triacylglycerol degradation		4	1	0
Degradation/Utilization/Assimilation:Inorganic Nutrients Metabolism
Pathway	Pathway Glyph	Number of reactions
		Total	Present in Anabaena sp. 90	Present in Other Pwys of Anabaena sp. 90
(R)-cysteate degradation		4	1	1
ammonium transport		1	1	0
Fe(II) oxidation		5	3	3
nitrate reduction VI (assimilatory)		4	4	1
nitrogen fixation		1	1	0
sulfate activation for sulfonation		2	1	0
sulfolactate degradation III		4	1	1
Degradation/Utilization/Assimilation:Nucleosides and Nucleotides Degradation
Pathway	Pathway Glyph	Number of reactions
		Total	Present in Anabaena sp. 90	Present in Other Pwys of Anabaena sp. 90
adenosine nucleotides degradation II		5	2	0
pseudouridine degradation		2	1	0
purine deoxyribonucleosides degradation		7	2	0
urate biosynthesis/inosine 5'-phosphate degradation		4	2	1
Degradation/Utilization/Assimilation:Polymeric Compounds Degradation
Pathway	Pathway Glyph	Number of reactions
		Total	Present in Anabaena sp. 90	Present in Other Pwys of Anabaena sp. 90
glycogen degradation II		5	5	1
Degradation/Utilization/Assimilation:Protein Degradation
Pathway	Pathway Glyph	Number of reactions
		Total	Present in Anabaena sp. 90	Present in Other Pwys of Anabaena sp. 90
seed germination protein turnover		1	1	1
wound-induced proteolysis I		1	1	1
Degradation/Utilization/Assimilation:Secondary Metabolites Degradation
Pathway	Pathway Glyph	Number of reactions
		Total	Present in Anabaena sp. 90	Present in Other Pwys of Anabaena sp. 90
1,6-anhydro-N-acetylmuramic acid recycling		2	2	0
betanidin degradation		1	1	0
N-acetylglucosamine degradation I		2	2	0
Detoxification:Acid Resistance
Pathway	Pathway Glyph	Number of reactions
		Total	Present in Anabaena sp. 90	Present in Other Pwys of Anabaena sp. 90
arginine dependent acid resistance		1	1	0
Detoxification:Mercury Detoxification
Pathway	Pathway Glyph	Number of reactions
		Total	Present in Anabaena sp. 90	Present in Other Pwys of Anabaena sp. 90
phenylmercury acetate degradation		2	1	0
Detoxification:Methylglyoxal Detoxification
Pathway	Pathway Glyph	Number of reactions
		Total	Present in Anabaena sp. 90	Present in Other Pwys of Anabaena sp. 90
methylglyoxal degradation I		3	3	0
Detoxification
Pathway	Pathway Glyph	Number of reactions
		Total	Present in Anabaena sp. 90	Present in Other Pwys of Anabaena sp. 90
superoxide radicals degradation		2	1	0
Generation of Precursor Metabolites and Energy:Acetyl-CoA Biosynthesis
Pathway	Pathway Glyph	Number of reactions
		Total	Present in Anabaena sp. 90	Present in Other Pwys of Anabaena sp. 90
acetyl-CoA biosynthesis (from pyruvate)		3	3	0
Generation of Precursor Metabolites and Energy:Chemoautotrophic Energy Metabolism
Pathway	Pathway Glyph	Number of reactions
		Total	Present in Anabaena sp. 90	Present in Other Pwys of Anabaena sp. 90
formate oxidation to CO2		1	1	0
hydrogen oxidation I (aerobic)		1	1	0
Generation of Precursor Metabolites and Energy:Electron Transfer
Pathway	Pathway Glyph	Number of reactions
		Total	Present in Anabaena sp. 90	Present in Other Pwys of Anabaena sp. 90
Fe(II) oxidation		5	3	3
Generation of Precursor Metabolites and Energy:Fermentation
Pathway	Pathway Glyph	Number of reactions
		Total	Present in Anabaena sp. 90	Present in Other Pwys of Anabaena sp. 90
(R)-acetoin biosynthesis I		3	2	1
(S)-acetoin biosynthesis		3	2	1
mixed acid fermentation		16	11	10
pyruvate fermentation to acetone		5	1	1
pyruvate fermentation to ethanol III		3	1	1
Generation of Precursor Metabolites and Energy:Glycolysis
Pathway	Pathway Glyph	Number of reactions
		Total	Present in Anabaena sp. 90	Present in Other Pwys of Anabaena sp. 90
glycolysis I		11	11	11
glycolysis III		10	10	10
Generation of Precursor Metabolites and Energy:Other
Pathway	Pathway Glyph	Number of reactions
		Total	Present in Anabaena sp. 90	Present in Other Pwys of Anabaena sp. 90
glycerol-3-phosphate shuttle		2	2	1
Generation of Precursor Metabolites and Energy:Pentose Phosphate Pathways
Pathway	Pathway Glyph	Number of reactions
		Total	Present in Anabaena sp. 90	Present in Other Pwys of Anabaena sp. 90
pentose phosphate pathway (non-oxidative branch)		5	5	5
pentose phosphate pathway (oxidative branch)		3	3	0
pentose phosphate pathway (partial)		3	3	3
Generation of Precursor Metabolites and Energy:Photosynthesis
Pathway	Pathway Glyph	Number of reactions
		Total	Present in Anabaena sp. 90	Present in Other Pwys of Anabaena sp. 90
Calvin-Benson-Bassham cycle		13	13	10
photorespiration		9	8	1
photosynthesis light reactions		4	4	0
Generation of Precursor Metabolites and Energy:Respiration
Pathway	Pathway Glyph	Number of reactions
		Total	Present in Anabaena sp. 90	Present in Other Pwys of Anabaena sp. 90
aerobic respiration -- electron donor II		4	4	4
respiration (anaerobic)		13	9	9
Generation of Precursor Metabolites and Energy:TCA cycle
Pathway	Pathway Glyph	Number of reactions
		Total	Present in Anabaena sp. 90	Present in Other Pwys of Anabaena sp. 90
TCA cycle variation IV		11	10	9
Generation of Precursor Metabolites and Energy
Pathway	Pathway Glyph	Number of reactions
		Total	Present in Anabaena sp. 90	Present in Other Pwys of Anabaena sp. 90
Entner-Doudoroff pathway I		2	2	0
Rubisco shunt		10	10	10
1. Karp PD, Paley SM, Krummenacker M, Latendresse M, Dale JM, Lee TJ, Kaipa P, Gilham F, Spaulding A, Popescu L, Altman T, Paulsen I, Keseler IM, Caspi R:
Pathway Tools version 13.0: integrated software for pathway/genome informatics and systems biology. Brief Bioinform 2010, 11(1):40-79.
2. Green ML, Karp PD: A Bayesian method for identifying missing enzymes in predicted metabolic pathway databases. BMC Bioinformatics 2004, 5:76.
